# Supplementary material for: Chemical staining for fundamental studies and optimization of binders in Li-ion battery negative electrodes
Source: Nat Commun. 2026 Feb 17;17:1438. doi: 10.1038/s41467-026-69002-1 (PMC12913984; doi:10.1038/s41467-026-69002-1)
Supplement: Supplementary file 3 — Source Data [file 41467_2026_69002_MOESM3_ESM.xlsx]

## Sheet: Fig 1e
SBR wt.%	CMC wt.%	Br at. %		SBR	CMC	Average Br %	SD	95% CL				SBR wt.%	CMC wt.%	Ag at.%		SBR	CMC	Average Ag %	SD	95% CL
4	0	1.10238		4	0	1.04617	0.101788	0.142856				4	0	0.04543		4	0	0.67677	0.00381546	0.00586692
4	0	0.86836		3	1	0.875071	0.0840449	0.12365				4	0	0.04766		3	1	0.55241	0.0125543	0.0234657
4	0	1.03084		2	2	0.710593	0.0145585	0.0887209				4	0	0.04309		2	2	0.34512	0.0201787	0.0417797
4	0	1.19498		1	3	0.448728	0.0145858	0.0548086				4	0	0.03971		1	3	0.19483	0.0282252	0.0646291
4	0	1.08339		0	4	0.155696	0.00694792	0.0190869				4	0	0.03855		0	4	0.04289	0.0565401	0.0899583
4	0	1.01189										3	1	0.21652
4	0	1.1402										3	1	0.18627
4	0	1.49543										3	1	0.1861
4	0	0.92692										3	1	0.19203
4	0	1.05658										3	1	0.19321
3	1	1.01281										2	2	0.36165
3	1	0.80181										2	2	0.35822
3	1	0.91888										2	2	0.31125
3	1	0.88793										2	2	0.35095
3	1	0.80829										2	2	0.3435
3	1	0.91866										1	3	0.56823
3	1	0.7771										1	3	0.5374
2	2	0.7266										1	3	0.55488
2	2	0.72548										1	3	0.5875
2	2	0.69461										1	3	0.51402
2	2	0.70451										0	4	0.62868
2	2	0.70178										0	4	0.75476
1	3	0.42631										0	4	0.62063
1	3	0.4497										0	4	0.66871
1	3	0.45962										0	4	0.71105
1	3	0.44471
1	3	0.4633
0	4	0.15564
0	4	0.15248
0	4	0.14781
0	4	0.16668
0	4	0.15587
	red - outlier detected by Dixon's Q-test (p=0.05)

## Sheet: Fig 1f
SBR:CMC 1:3					SBR:CMC 2:2					SBR:CMC 3:1					SBR:CMC 4:0					SBR:CMC 0:4 - 1					SBR:CMC 0:4 - 2					SBR:CMC 0:4 - 3					SBR:CMC 0:4 - 4						SBR:CMC 0:4 - resampled and averaged
Real time (s)	Br at. %	Mean initial Br at.%	Normalized Br at. %		Real time (s)	Br at. %	Mean initial Br at.%	Normalized Br at. %		Real time (s)	Br at. %	Mean initial Br at.%	Normalized Br at. %		Real time (s)	Br at. %	Mean initial Br at.%	Normalized Br at. %		Real time (s)	Br at. %	Mean initial Br at.%	Normalized Br at. %		Real time (s)	Br at. %	Mean initial Br at.%	Normalized Br at. %		Real time (s)	Br at. %	Mean initial Br at.%	Normalized Br at. %		Real time (s)	Br at. %	Mean initial Br at.%	Normalized Br at. %			Real time (s)	Normalized Br at. %
3.3	1.22	1.18667	1.02809		3.4	1.58	1.55	1.01935		3.4	1.84	1.73	1.06358		3.5	2.47	2.24333	1.10104		3.3	0.41	0.384	1.06771		3.6	0.26	0.285	0.91228		3.5	0.33	0.349	0.94556		3.3	0.31	0.354	0.87571			3.5	0.95074
6.6	1.12		0.94382		6.8	1.61		1.03871		6.8	1.73		1		7	2.21		0.98514		6.7	0.35		0.91146		7.3	0.28		0.98246		7	0.31		0.88825		6.6	0.36		1.01695			7	0.97878
9.9	1.22		1.02809		10.2	1.46		0.94194		10.3	1.62		0.93642		10.5	2.05		0.91382		10.1	0.38		0.98958		11	0.26		0.91228		10.6	0.35		1.00287		9.9	0.37		1.0452			10.5	0.90752
13.2	0.91		0.76685		13.6	1.46		0.94194		13.8	1.62		0.93642		14.1	1.98		0.88262		13.5	0.33		0.85938		14.7	0.31		1.08772		14.1	0.39		1.11748		13.2	0.3		0.84746			14	1.13549
16.5	1.01		0.85112		17	1.32		0.85161		17.2	1.61		0.93064		17.7	1.72		0.76672		16.9	0.47		1.22396		18.4	0.28		0.98246		17.6	0.36		1.03152		16.5	0.39		1.10169			17.5	1.0566
19.8	1.14		0.96067		20.4	1.31		0.84516		20.7	1.35		0.78035		21.3	1.66		0.73997		20.3	0.39		1.01563		22.1	0.3		1.05263		21.1	0.33		0.94556		19.8	0.42		1.18644			21	0.92174
23.1	0.92		0.77528		23.8	1.25		0.80645		24.2	1.34		0.77457		24.9	1.45		0.64636		23.6	0.32		0.83333		25.8	0.31		1.08772		24.7	0.34		0.97421		23.1	0.3		0.84746			24.5	1.07839
26.4	0.96		0.80899		27.2	1.19		0.76774		27.7	1.44		0.83237		28.5	1.5		0.66865		27	0.47		1.22396		29.5	0.25		0.87719		28.2	0.4		1.14613		26.4	0.36		1.01695			28	1.02457
29.7	0.89		0.75		30.6	1.26		0.8129		31.2	1.3		0.75145		32.1	1.27		0.56612		30.3	0.37		0.96354		33.2	0.28		0.98246		31.7	0.32		0.91691		29.7	0.39		1.10169			31.5	0.94503
33	0.95		0.80056		34	1.2		0.77419		34.7	1.32		0.76301		35.7	1.21		0.53938		33.7	0.35		0.91146		36.9	0.32		1.12281		35.2	0.36		1.03152		33	0.34		0.96045			35	1.00113
36.3	0.98		0.82584		37.4	1.15		0.74194		38.2	1.24		0.71676		39.4	1.2		0.53492		37	0.36		0.9375		40.6	0.31		1.08772		38.7	0.4		1.14613		36.3	0.32		0.90395			38.5	1.10774
39.6	0.96		0.80899		40.8	1.16		0.74839		41.7	1.23		0.71098		43	1.09		0.48588		40.4	0.46		1.19792		44.3	0.26		0.91228		42.2	0.31		0.88825		39.6	0.35		0.9887			42	0.97159
42.9	0.94		0.79213		44.2	1.15		0.74194		45.2	1.16		0.67052		46.7	1.06		0.47251		43.8	0.45		1.17188		48	0.26		0.91228		45.7	0.37		1.06017		42.9	0.32		0.90395			45.5	1.03584
46.2	0.93		0.78371		47.6	1.1		0.70968		48.7	1.09		0.63006		50.3	0.94		0.41902		47.2	0.45		1.17188		51.7	0.19		0.66667		49.2	0.45		1.2894		46.2	0.35		0.9887			49	1.09448
49.5	0.96		0.80899		51	1.07		0.69032		52.2	1.12		0.6474		54	0.93		0.41456		50.6	0.47		1.22396		55.4	0.27		0.94737		52.7	0.36		1.03152		49.5	0.42		1.18644			52.5	0.9851
52.8	0.96		0.80899		54.4	1.08		0.69677		55.7	1.09		0.63006		57.7	0.91		0.40565		53.9	0.37		0.96354		59.1	0.4		1.40351		56.2	0.37		1.06017		52.8	0.35		0.9887			56	1.13466
56.1	0.89		0.75		57.8	1.02		0.65806		59.2	1.08		0.62428		61.4	0.89		0.39673		57.3	0.37		0.96354		62.8	0.27		0.94737		59.7	0.35		1.00287		56.1	0.39		1.10169			59.5	1.0663
59.4	0.9		0.75843		61.2	0.93		0.6		62.7	0.98		0.56647		65.1	0.79		0.35215		60.7	0.44		1.14583		66.5	0.33		1.15789		63.2	0.31		0.88825		59.4	0.39		1.10169			63	1.01445
62.7	0.85		0.71629		64.6	0.95		0.6129		66.2	1.11		0.64162		68.8	0.81		0.36107		64	0.4		1.04167		70.2	0.27		0.94737		66.7	0.37		1.06017		62.7	0.43		1.21469			66.5	1.12577
66	0.86		0.72472		68	1.01		0.65161		69.7	0.92		0.53179		72.5	0.77		0.34324		67.3	0.43		1.11979		73.9	0.33		1.15789		70.2	0.37		1.06017		66	0.34		0.96045			70	1.09262
69.3	0.8		0.67416		71.4	0.95		0.6129		73.2	0.92		0.53179		76.2	0.66		0.29421		70.7	0.48		1.25		77.6	0.31		1.08772		73.7	0.43		1.23209		69.3	0.42		1.18644			73.5	1.18442
72.6	0.93		0.78371		74.8	0.96		0.61935		76.7	0.94		0.54335		79.9	0.71		0.31649		74.1	0.42		1.09375		81.3	0.33		1.15789		77.2	0.34		0.97421		72.6	0.39		1.10169			77	0.98023
75.9	0.94		0.79213		78.2	0.89		0.57419		80.2	0.89		0.51445		83.6	0.66		0.29421		77.5	0.32		0.83333		85	0.34		1.19298		80.7	0.31		0.88825		75.9	0.44		1.24294			80.5	1.07335
79.2	0.72		0.60674		81.6	0.94		0.60645		83.7	0.94		0.54335		87.3	0.58		0.25854		80.9	0.49		1.27604		88.7	0.35		1.22807		84.2	0.38		1.08883		79.2	0.36		1.01695			84	1.11482
82.5	0.86		0.72472		85	0.94		0.60645		87.2	0.92		0.53179		91	0.73		0.32541		84.3	0.42		1.09375		92.4	0.3		1.05263		87.7	0.36		1.03152		82.5	0.34		0.96045			87.5	1.01327
85.8	0.97		0.81742		88.4	0.95		0.6129		90.7	0.86		0.49711		94.7	0.59		0.263		87.7	0.36		0.9375		96.1	0.28		0.98246		91.2	0.31		0.88825		85.8	0.38		1.07345			91	1.03778
89.1	0.82		0.69101		91.8	0.82		0.52903		94.2	0.81		0.46821		98.5	0.57		0.25409		91.1	0.4		1.04167		99.8	0.32		1.12281		94.7	0.32		0.91691		89.1	0.3		0.84746			94.5	1.03939
92.4	0.79		0.66573		95.2	0.89		0.57419		97.7	0.9		0.52023		102.2	0.5		0.22288		94.5	0.44		1.14583		103.5	0.27		0.94737		98.2	0.34		0.97421		92.4	0.41		1.15819			98	1.07953
95.7	0.82		0.69101		98.6	0.91		0.5871		101.2	0.82		0.47399		105.9	0.46		0.20505		97.8	0.47		1.22396		107.2	0.27		0.94737		101.7	0.37		1.06017		95.7	0.39		1.10169			101.5	1.05609
99	0.84		0.70787		102	0.83		0.53548		104.7	0.76		0.43931		109.7	0.49		0.21842		101.1	0.49		1.27604		110.9	0.28		0.98246		105.2	0.39		1.11748		99	0.34		0.96045			105	1.13096
102.3	0.85		0.71629		105.4	0.82		0.52903		108.2	0.78		0.45087		113.5	0.46		0.20505		104.4	0.37		0.96354		114.6	0.28		0.98246		108.7	0.34		0.97421		102.3	0.44		1.24294			108.5	0.97845
105.6	0.89		0.75		108.8	0.89		0.57419		111.7	0.74		0.42775		117.2	0.43		0.19168		107.8	0.43		1.11979		118.3	0.34		1.19298		112.2	0.39		1.11748		105.6	0.47		1.32768			112	1.13916
108.9	0.82		0.69101		112.2	0.81		0.52258		115.2	0.69		0.39884		120.9	0.47		0.20951		111.2	0.39		1.01563		122	0.3		1.05263		115.7	0.34		0.97421		108.9	0.33		0.9322			115.5	1.09436
112.2	0.84		0.70787		115.6	0.84		0.54194		118.7	0.79		0.45665		124.6	0.4		0.17831		114.6	0.57		1.48438		125.7	0.28		0.98246		119.2	0.36		1.03152		112.2	0.34		0.96045			119	1.12705
115.5	0.74		0.6236		119	0.87		0.56129		122.2	0.77		0.44509		128.3	0.45		0.20059		118	0.4		1.04167		129.4	0.26		0.91228		122.7	0.39		1.11748		115.5	0.41		1.15819			122.5	1.06117
118.8	0.92		0.77528		122.4	0.84		0.54194		125.7	0.69		0.39884		132	0.42		0.18722		121.4	0.46		1.19792		133.1	0.31		1.08772		126.2	0.28		0.80229		118.8	0.42		1.18644			126	1.02211
122.1	0.83		0.69944		125.8	0.77		0.49677		129.2	0.55		0.31792		135.7	0.43		0.19168		124.8	0.44		1.14583		136.8	0.31		1.08772		129.7	0.3		0.8596		122.1	0.44		1.24294			129.5	1.02616
125.4	0.82		0.69101		129.2	0.9		0.58065		132.7	0.69		0.39884		139.4	0.42		0.18722		128.2	0.43		1.11979		140.5	0.34		1.19298		133.2	0.44		1.26074		125.4	0.35		0.9887			133	1.10693
128.7	0.81		0.68258		132.6	0.77		0.49677		136.2	0.72		0.41618		143.1	0.33		0.1471		131.5	0.49		1.27604		144.2	0.31		1.08772		136.7	0.39		1.11748		128.7	0.44		1.24294			136.5	1.05096
132	0.85		0.71629		136	0.75		0.48387		139.7	0.67		0.38728		146.8	0.39		0.17385		134.8	0.48		1.25		147.9	0.28		0.98246		140.2	0.4		1.14613		132	0.33		0.9322			140	1.13734
135.3	0.85		0.71629		139.4	0.86		0.55484		143.2	0.66		0.3815		150.5	0.42		0.18722		138.2	0.33		0.85938		151.6	0.27		0.94737		143.7	0.4		1.14613		135.3	0.29		0.81921			143.5	1.06138
138.6	0.85		0.71629		142.8	0.9		0.58065		146.7	0.67		0.38728		154.2	0.34		0.15156		141.6	0.4		1.04167		155.3	0.29		1.01754		147.2	0.35		1.00287		138.6	0.4		1.12994			147	1.00689
141.9	0.73		0.61517		146.2	0.85		0.54839		150.2	0.73		0.42197		157.9	0.38		0.16939		145	0.4		1.04167		159	0.38		1.33333		150.7	0.34		0.97421		141.9	0.41		1.15819			150.5	1.04824
145.2	0.78		0.6573		149.6	0.71		0.45806		153.7	0.7		0.40462		161.6	0.46		0.20505		148.4	0.39		1.01563		162.7	0.3		1.05263		154.2	0.42		1.20344		145.2	0.34		0.96045			154	1.15471
148.5	0.83		0.69944		153	0.73		0.47097		157.2	0.73		0.42197		165.3	0.33		0.1471		151.8	0.38		0.98958		166.4	0.23		0.80702		157.7	0.34		0.97421		148.5	0.36		1.01695			157.5	1.04544
151.8	0.83		0.69944		156.4	0.86		0.55484		160.7	0.59		0.34104		169	0.27		0.12036		155.2	0.45		1.17188		170.1	0.27		0.94737		161.2	0.41		1.17479		151.8	0.45		1.27119			161	1.14704
155.1	0.85		0.71629		159.8	0.82		0.52903		164.2	0.66		0.3815		172.7	0.32		0.14264		158.6	0.38		0.98958		173.8	0.27		0.94737		164.7	0.36		1.03152		155.1	0.43		1.21469			164.5	0.9571
158.4	0.82		0.69101		163.2	0.78		0.50323		167.7	0.68		0.39306		176.4	0.4		0.17831		162	0.49		1.27604		177.5	0.23		0.80702		168.2	0.38		1.08883		158.4	0.31		0.87571			168	1.07086
161.7	0.81		0.68258		166.6	0.83		0.53548		171.2	0.62		0.35838		180.1	0.33		0.1471		165.4	0.37		0.96354		181.2	0.31		1.08772		171.7	0.32		0.91691		161.7	0.38		1.07345			171.5	0.9499
165	0.85		0.71629		170	0.77		0.49677		174.7	0.67		0.38728		183.8	0.25		0.11144		168.8	0.49		1.27604		184.9	0.33		1.15789		175.2	0.26		0.74499		165	0.36		1.01695			175	0.87347
168.3	0.68		0.57303		173.4	0.68		0.43871		178.2	0.73		0.42197		187.5	0.36		0.16048		172.2	0.36		0.9375		188.6	0.33		1.15789		178.7	0.37		1.06017		168.3	0.34		0.96045			178.5	1.10917
171.6	0.75		0.63202		176.8	0.73		0.47097		181.7	0.53		0.30636		191.2	0.3		0.13373		175.5	0.33		0.85938		192.3	0.26		0.91228		182.2	0.41		1.17479		171.6	0.35		0.9887			182	1.11391
174.9	0.85		0.71629		180.2	0.76		0.49032		185.2	0.65		0.37572		194.9	0.32		0.14264		178.9	0.43		1.11979		196	0.35		1.22807		185.7	0.34		0.97421		174.9	0.3		0.84746			185.5	0.9863
178.2	0.81		0.68258		183.6	0.8		0.51613		188.7	0.65		0.37572		198.6	0.31		0.13819		182.3	0.41		1.06771		199.7	0.42		1.47368		189.2	0.36		1.03152		178.2	0.46		1.29944			189	0.97523
181.5	0.81		0.68258		187	0.67		0.43226		192.2	0.62		0.35838		202.3	0.35		0.15602		185.7	0.4		1.04167							192.7	0.35		1.00287		181.5	0.41		1.15819			192.5	1.08138
184.8	0.8		0.67416		190.4	0.68		0.43871		195.7	0.69		0.39884							189	0.39		1.01563							196.2	0.4		1.14613		184.8	0.37		1.0452			196	1.17261
188.1	0.81		0.68258		193.8	0.78		0.50323		199.2	0.58		0.33526							192.4	0.41		1.06771							199.7	0.4		1.14613		188.1	0.27		0.76271			199.5	1.23969
191.4	0.76		0.64045		197.2	0.68		0.43871												195.8	0.43		1.11979												191.4	0.33		0.9322
194.7	0.84		0.70787		200.6	0.78		0.50323												199.2	0.45		1.17188												194.7	0.36		1.01695
198	0.71		0.59831																																198	0.43		1.21469
201.3	0.88		0.74157

## Sheet: Fig 1g
	Final normalized Br content (%)					SBR (wt.%)	CMC (wt.%)	Mean final normalized Br content (%)	N	SD	SE	CMC (wt.%)
0:4 SBR:CMC	1:3 SBR:CMC	2:2 SBR:CMC	3:1 SBR:CMC	4:0 SBR:CMC		4	0	101.276	28	12.263	2.31749	4.75509
0.9375	0.63202	0.49677	0.35838	0.14264		3	1	66.854	9	3.792	1.264	2.91479
0.85938	0.71629	0.43871	0.38728	0.17831		2	2	46.953	9	3.302	1.10067	2.53814
1.11979	0.68258	0.47097	0.42197	0.1471		1	3	36.866	9	3.429	1.143	2.63576
1.06771	0.68258	0.49032	0.30636	0.11144		0	4	14.432	8	1.949	0.689076	1.6294
1.04167	0.67416	0.51613	0.37572	0.16048
1.01563	0.68258	0.43226	0.37572	0.13373
1.06771	0.64045	0.43871	0.35838	0.14264
1.11979	0.70787	0.50323	0.39884	0.13819
1.17188	0.59831	0.43871	0.33526
0.94737
0.94737
0.80702
1.08772
1.15789
1.15789
0.91228
1.22807
1.47368
0.91691
0.74499
1.06017
1.17479
0.97421
1.03152
1.00287
1.14613
1.14613
0.9887
0.84746
1.29944
1.15819
1.0452
0.76271
0.9322
1.01695
1.21469

## Sheet: Fig 2b
Silverized - left							Silverized - middle							Silverized - right								Brominated - left							Brominated - mid							Brominated - right
EDX			BEI				EDX			BEI				EDX			BEI					EDX			BEI				EDX			BEI				EDX			BEI
Distance (um)	Ag-L (cps)	Normalized Ag-L	Distance (um)	Gray value	Normalized Gray value		Distance (um)	Ag-L (cps)	Normalized Ag-L	Distance (um)	Gray value	Normalized Gray value		Distance (um)	Ag-L (cps)	Normalized Ag-L	Distance (um)	Gray value	Normalized Gray value			Distance (um)	Br-L (cps)	Normalized Ag-L	Distance (um)	Gray value	Normalized Gray value		Distance (um)	Br-L (cps)	Normalized Ag-L	Distance (um)	Gray value	Normalized Gray value		Distance (um)	Br-L (cps)	Normalized Ag-L	Distance (um)	Gray value	Normalized Gray value
0.17172	0	0	0.21634	1.7155	0.0428875		0.56726	58.4011	0.0233605	0.3303	1.36967	0.0228278		0.59249	237.662	0.0792205	0.33151	14.568	0.3642			0.45659	38.8287	0.0043143	0.298	1.45267	0.0193689		0.00241	9.38454	0.00213285	0.11853	0	0		0.12197	36.9423	0.0119169	0.10705	0	0
1.12492	0	0	0.68134	3.69384	0.092346		1.51984	84.3124	0.033725	0.7953	2.94667	0.0491112		1.5447	243.558	0.081186	0.79651	16.2283	0.405708			1.40865	88.6543	0.00985048	0.763	2.69767	0.0359689		0.95569	16.1823	0.00367781	1.04953	0	0		1.07424	72.4554	0.0233727	0.57305	0.12467	0.001918
2.07812	0	0	1.14634	6.0319	0.150798		2.47242	127.11	0.0508438	1.2613	4.64833	0.0774722		2.49691	295.533	0.0985111	1.26151	16.851	0.421275			2.36071	299.464	0.0332738	1.228	5.68567	0.0758089		1.90897	20.2181	0.00459503	1.97953	0	0		2.02652	149.951	0.0483711	1.04005	0.70567	0.0108565
3.03132	82.8784	0.0331514	1.61234	8.61898	0.215475		3.42499	142.964	0.0571855	1.7263	5.852	0.0975333		3.44912	554.677	0.184892	1.72651	17.183	0.429575			3.31277	1598.13	0.17757	1.694	10.7493	0.143324		2.86225	39.7514	0.00903442	2.90953	0.249	0.00276667		2.97879	327.136	0.105528	1.50705	1.95067	0.0300103
3.98452	114.456	0.0457825	2.07734	12.4512	0.31128		4.37757	176.642	0.0706567	2.1913	6.47467	0.107911		4.40133	1292.74	0.430915	2.19151	18.0543	0.451358			4.26483	7581.47	0.842385	2.159	21.3743	0.284991		3.81553	819.567	0.186265	3.84053	4.233	0.0470333		3.93106	618.591	0.199546	1.97405	4.31633	0.0664051
4.93772	346.678	0.138671	2.54234	18.6906	0.467265		5.33015	495.37	0.198148	2.6563	7.09733	0.118289		5.35354	2262.78	0.754259	2.65751	20.586	0.51465			5.21689	20443.4	2.27149	2.624	36.7723	0.490298		4.76881	3275.74	0.744486	4.77053	42.583	0.473144		4.88334	1129.86	0.364469	2.44105	9.214	0.141754
5.89092	770.414	0.308166	3.00734	27.4203	0.685507		6.28272	1014.29	0.405717	3.1213	7.84433	0.130739		6.30575	2936.96	0.978985	3.12251	24.9023	0.622558			6.16895	18970.7	2.10785	3.089	59.1843	0.789124		5.72208	5337.85	1.21315	5.70153	120.527	1.33919		5.83561	2041.66	0.6586	2.90805	17.1	0.263077
6.84411	1294.42	0.517769	3.47234	37.395	0.934876		7.2353	1565.06	0.626022	3.5873	9.08933	0.151489		7.25796	3280.01	1.09334	3.58751	31.045	0.776125			7.12101	9149.56	1.01662	3.554	88.5277	1.18037		6.67536	8000.03	1.81819	6.63153	203.701	2.26334		6.78788	3885.34	1.25333	3.37405	27.2683	0.419513
7.79731	1837.45	0.73498	3.93834	47.3421	1.18355		8.18788	1743.16	0.697263	4.0523	10.4173	0.173622		8.21017	3541.96	1.18065	4.05251	38.889	0.972225			8.07307	1322.31	0.146924	4.019	121.731	1.62308		7.62864	7491.77	1.70268	7.56153	250.767	2.7863		7.74015	6269.69	2.02248	3.84105	37.7687	0.581056
8.75051	1950	0.780001	4.40334	57.1647	1.42912		9.14045	1612.28	0.644914	4.5173	11.455	0.190917		9.16238	3244.28	1.08143	4.51751	46.4843	1.16211			9.02513	1088.66	0.120963	4.485	158.337	2.11116		8.58192	3564.83	0.810188	8.49253	254.751	2.83057		8.69243	7123.38	2.29786	4.30805	47.107	0.724723
9.70371	1964.41	0.785764	4.86834	66.0604	1.65151		10.093	1497.71	0.599086	4.9823	13.4057	0.223428		10.1146	3028.7	1.00957	4.98251	54.619	1.36547			9.97719	1018.12	0.113124	4.95	191.624	2.55498		9.5352	1143.06	0.259786	9.42253	255	2.83333		9.6447	12320.5	3.97436	4.77505	56.072	0.862646
10.6569	1994.76	0.797904	5.33334	73.2267	1.83067		11.0456	1421.38	0.568554	5.4473	16.8507	0.280844		11.0668	2721.71	0.907237	5.44851	62.505	1.56263			10.9292	1027.88	0.114209	5.415	218.933	2.91911		10.4885	599.753	0.136308	10.3525	255	2.83333		10.597	28235.4	9.10819	5.24205	65.5763	1.00887
11.6101	1843.25	0.737302	5.79834	77.1696	1.92924		11.9982	1348	0.5392	5.9133	22.5783	0.376306		12.019	2646.21	0.882069	5.91351	68.025	1.70063			11.8813	945.469	0.105052	5.88	235.95	3.146		11.4418	471.377	0.107131	11.2835	255	2.83333		11.5493	21905.1	7.06616	5.70905	75.5787	1.16275
12.5633	1774.94	0.709977	6.26334	77.4463	1.93616		12.9508	1368.62	0.547447	6.3783	30.464	0.507733		12.9712	2353.39	0.784462	6.37851	72.4247	1.81062			12.8334	1043.82	0.11598	6.345	243.918	3.25224		12.395	473.956	0.107717	12.2135	255	2.83333		12.5015	2602.22	0.839425	6.17605	86.2867	1.32749
13.5165	1788.67	0.71547	6.72934	74.5687	1.86422		13.9033	1175.15	0.470062	6.8433	42.5417	0.709028		13.9234	2091.28	0.697095	6.84351	74.2093	1.85523			13.7854	1455.43	0.161715	6.811	247.778	3.30371		13.3483	480.348	0.10917	13.1445	255	2.83333		13.4538	815.653	0.263114	6.64205	98.323	1.51266
14.4697	1817.73	0.727092	7.19434	69.1178	1.72795		14.8559	1015.39	0.406155	7.3083	60.2637	1.00439		14.8756	2123.6	0.707866	7.30851	77.4467	1.93617			14.7375	10743.6	1.19373	7.276	250.933	3.34577		14.3016	902.564	0.205128	14.0745	255	2.83333		14.4061	443.411	0.143036	7.10905	117.871	1.81341
15.4229	1921.99	0.768795	7.65934	63.5286	1.58822		15.8085	993.861	0.397544	7.7733	78.65	1.31083		15.8278	2047.59	0.682528	7.77451	79.4803	1.98701			15.6896	20997.7	2.33307	7.741	253.215	3.3762		15.2549	3514.99	0.79886	15.0045	255	2.83333		15.3583	469.693	0.151514	7.57605	147.754	2.27314
16.3761	1687.6	0.675038	8.12434	58.5343	1.46336		16.7611	1295.42	0.518169	8.2383	94.712	1.57853		16.7801	1859.29	0.619764	8.23951	80.518	2.01295			16.6416	19360.1	2.15113	8.206	255	3.4		16.2081	4566.92	1.03794	15.9355	255	2.83333		16.3106	461.857	0.148986	8.04305	187.598	2.88612
17.3293	1818.05	0.727219	8.58934	55.1587	1.37897		17.7136	1332.78	0.533111	8.7043	102.515	1.70858		17.7323	2163.59	0.721198	8.70451	77.2807	1.93202			17.5937	12093.5	1.34373	8.671	255	3.4		17.1614	7734.38	1.75781	16.8655	250.269	2.78077		17.2629	2154.61	0.695035	8.51005	221.714	3.41098
18.2825	1671.53	0.668611	9.05534	51.6447	1.29112		18.6662	1648.75	0.659499	9.1693	104.424	1.7404		18.6845	2069.53	0.689843	9.16951	72.549	1.81373			18.5457	7838.69	0.870965	9.136	255	3.4		18.1147	7737.67	1.75856	17.7955	219.639	2.44043		18.2152	2501.05	0.80679	8.97705	242.59	3.73216
19.2357	1606.99	0.642797	9.52034	47.439	1.18597		19.6188	1889.18	0.755674	9.6343	98.2813	1.63802		19.6367	1957.07	0.652355	9.63451	67.61	1.69025			19.4978	5899.24	0.655471	9.602	255	3.4		19.068	8512.65	1.93469	18.7265	192.993	2.14437		19.1674	2663.84	0.859303	9.44305	246.409	3.7909
20.1889	1682.67	0.673069	9.98534	43.0949	1.07737		20.5714	1830.62	0.732249	10.0993	89.8563	1.49761		20.5889	1965.7	0.655234	10.0995	64.58	1.6145			20.4498	5729.68	0.636631	10.067	255	3.4		20.0213	6594.18	1.49868	19.6565	134.971	1.49968		20.1197	3444.54	1.11114	9.91005	244.292	3.75834
21.1421	1818.62	0.72745	10.4503	40.0789	1.00197		21.5239	1420.02	0.568007	10.5643	81.8873	1.36479		21.5411	1939.58	0.646525	10.5655	62.588	1.5647			21.4019	5692.29	0.632477	10.532	255	3.4		20.9745	5639.54	1.28171	20.5875	100.356	1.11507		21.072	4562.63	1.47181	10.3771	242.674	3.73344
22.0953	1848.36	0.739345	10.9153	38.903	0.972575		22.4765	1691.91	0.676765	11.0303	75.9107	1.26518		22.4933	1934.9	0.644966	11.0305	58.6867	1.46717			22.354	5696.24	0.632915	10.997	255	3.4		21.9278	4563.47	1.03715	21.5175	89.15	0.990556		22.0242	3511.18	1.13264	10.844	243.919	3.75259
23.0485	1671.28	0.668513	11.3813	38.1974	0.954936		23.4291	1693.7	0.677482	11.4953	70.3903	1.17317		23.4455	2127.79	0.709264	11.4955	53.8723	1.34681			23.306	6167.61	0.68529	11.462	255	3.4		22.8811	4424.95	1.00567	22.4475	79.688	0.885422		22.9765	2324.48	0.749833	11.311	247.114	3.80176
24.0017	1612.96	0.645185	11.8463	36.7586	0.918966		24.3817	1479.07	0.591629	11.9603	63.7083	1.06181		24.3977	2033.09	0.677697	11.9605	46.941	1.17353			24.2581	5641.24	0.626805	11.928	255	3.4		23.8344	3599.02	0.817958	23.3785	75.454	0.838378		23.9288	1929.08	0.622283	11.7781	248.857	3.82857
24.9549	1604.45	0.641779	12.3113	34.5728	0.864319		25.3343	1489.99	0.595995	12.4253	58.4373	0.973956		25.3499	2153.55	0.717852	12.4255	40.9643	1.02411			25.2101	5050.52	0.561168	12.393	255	3.4		24.7877	3300.23	0.750052	24.3085	65.991	0.733233		24.8811	1943.6	0.626966	12.2451	251.348	3.86689
25.9081	1794.65	0.717859	12.7763	32.6221	0.815552		26.2868	1645.73	0.658293	12.8903	53.872	0.897867		26.3022	1790.38	0.596792	12.8915	37.395	0.934875			26.1622	5137.03	0.570782	12.858	255	3.4		25.7409	2813.65	0.639466	25.2385	64.746	0.7194		25.8333	1776.97	0.573217	12.7111	253.132	3.89434
26.8613	1968.82	0.78753	13.2413	30.8236	0.77059		27.2394	1625.4	0.650159	13.3563	49.514	0.825233		27.2544	1972.93	0.657644	13.3565	37.0217	0.925542			27.1143	5472.73	0.608081	13.323	255	3.4		26.6942	3032.18	0.689132	26.1695	67.734	0.7526		26.7856	1721.95	0.555469	13.1781	254.917	3.9218
27.8145	2117.12	0.846847	13.7063	29.3571	0.733927		28.192	1579.89	0.631954	13.8213	44.824	0.747067		28.2066	2043.58	0.681192	13.8215	38.3497	0.958742			28.0663	5406.95	0.600772	13.788	254.792	3.39723		27.6475	2828.74	0.642896	27.0995	59.268	0.658533		27.7379	1740.31	0.561392	13.645	255	3.92308
28.7677	2133.28	0.853314	14.1723	27.9183	0.697957		29.1446	1766.09	0.706436	14.2863	40.6737	0.677895		29.1588	2071.8	0.6906	14.2865	37.1047	0.927617			29.0184	5758.35	0.639817	14.254	253.755	3.3834		28.6008	2828.21	0.642775	28.0305	56.279	0.625322		28.6902	1685.85	0.543823	14.112	255	3.92308
29.7209	2188.11	0.875246	14.6373	27.7523	0.693806		30.0971	1603.86	0.641543	14.7513	37.976	0.632933		30.111	2075.09	0.691696	14.7515	33.2863	0.832158			29.9704	5908.05	0.65645	14.719	249.065	3.32086		29.5541	2774.86	0.63065	28.9605	57.275	0.636389		29.6424	1505.23	0.485558	14.5791	255	3.92308
30.6741	2143.06	0.857225	15.1023	27.9736	0.69934		31.0497	1569.02	0.627606	15.2163	34.6557	0.577595		31.0632	2123.64	0.70788	15.2175	29.219	0.730475			30.9225	5669.12	0.629903	15.184	237.527	3.16702		30.5073	2914.25	0.662329	29.8905	56.03	0.622556		30.5947	1422.76	0.458955	15.046	255	3.92308
31.6273	2074.48	0.829793	15.5673	28.2503	0.706258		32.0023	1598.63	0.639451	15.6813	32.373	0.53955		32.0154	1897.97	0.632658	15.6825	29.6753	0.741883			31.8746	5409.56	0.601062	15.649	218.227	2.9097		31.4606	2994.44	0.680555	30.8215	62.007	0.688967		31.547	1491.94	0.481271	15.5121	255	3.92308
32.5805	2180.99	0.872398	16.0323	27.3649	0.684123		32.9549	1743.02	0.697207	16.1473	30.3807	0.506344		32.9676	2003.28	0.667759	16.1475	29.4263	0.735658			32.8266	5361.02	0.595669	16.114	190.627	2.5417		32.4139	3219.08	0.731608	31.7515	64.746	0.7194		32.4993	1628.26	0.525246	15.9791	255	3.92308
33.5337	1971.09	0.788436	16.4983	26.2858	0.657145		33.9074	1695.03	0.678012	16.6123	29.4677	0.491128		33.9198	2004.69	0.66823	16.6125	28.3887	0.709717			33.7787	6212.24	0.690249	16.579	157.217	2.09622		33.3672	3001.09	0.682065	32.6815	65.742	0.730467		33.4515	1749.55	0.564372	16.446	255	3.92308
34.4869	1656.51	0.662605	16.9633	25.3865	0.634664		34.86	1651.96	0.660784	17.0773	29.011	0.483517		34.872	1911.53	0.637175	17.0775	24.9023	0.622558			34.7307	6142.65	0.682516	17.045	124.221	1.65628		34.3204	2816.25	0.640056	33.6125	60.513	0.672367		34.4038	1646.58	0.531154	16.913	255	3.92308
35.4401	1729.76	0.691903	17.4283	25.4142	0.635355		35.8126	1756.98	0.70279	17.5423	29.7583	0.495972		35.8242	1822.88	0.607626	17.5425	23.906	0.59765			35.6828	5327.61	0.591957	17.51	97.7	1.30267		35.2737	2758.24	0.626872	34.5425	69.976	0.777511		35.3561	1640.7	0.529257	17.3801	255	3.92308
36.3933	1766.49	0.706596	17.8933	26.4933	0.662333		36.7652	1632.29	0.652918	18.0073	31.8337	0.530561		36.7765	1955.09	0.651695	18.0085	24.0307	0.600767			36.6349	5105.92	0.567324	17.975	79.729	1.06305		36.227	2675.53	0.608074	35.4725	62.505	0.6945		36.3083	1775.73	0.572815	17.847	254.792	3.91988
37.3465	2209.34	0.883738	18.3583	28.5824	0.714559		37.7178	1826.69	0.730675	18.4733	34.573	0.576217		37.7287	2021.21	0.673737	18.4735	24.4873	0.612183			37.5869	5632.16	0.625796	18.44	66.697	0.889293		37.1803	2595.75	0.589942	36.4035	52.046	0.578289		37.2606	1953.14	0.630045	18.3141	252.634	3.88668
38.2997	2055.44	0.822175	18.8233	30.4639	0.761597		38.6703	1763.72	0.70549	18.9383	38.2667	0.637778		38.6809	1850.86	0.616952	18.9385	26.106	0.65265			38.539	6146.53	0.682947	18.905	57.566	0.767547		38.1336	2465.46	0.560331	37.3335	60.264	0.6696		38.2129	2092.78	0.675089	18.78	248.11	3.81708
39.2529	2096.5	0.838601	19.2893	31.5983	0.789958		39.6229	1969.58	0.78783	19.4033	41.6283	0.693805		39.6331	2046.34	0.682114	19.4035	27.3097	0.682742			39.491	7076.2	0.786244	19.371	51.0913	0.681218		39.0868	2377.78	0.540404	38.2645	52.295	0.581056		39.1652	2019.53	0.651461	19.2471	240.847	3.70534
40.2061	1962.25	0.784899	19.7543	30.9066	0.772665		40.5755	1739.27	0.695707	19.8683	44.077	0.734617		40.5853	1947.88	0.649295	19.8685	26.8947	0.672367			40.4431	6813.23	0.757026	19.836	47.854	0.638053		40.0401	2498.86	0.567923	39.1945	54.536	0.605956		40.1174	2095.4	0.675935	19.7141	231.052	3.55465
41.1593	1819.29	0.727715	20.2193	29.9243	0.748108		41.5281	1752.54	0.701016	20.3333	44.0357	0.733928		41.5375	1939.18	0.646393	20.3345	25.442	0.63605			41.3952	6583.94	0.731549	20.301	46.36	0.618133		40.9934	2606.01	0.592274	40.1245	47.812	0.531244		41.0697	2268.85	0.731886	20.181	219.473	3.3765
42.1125	1954.45	0.781778	20.6843	28.361	0.709025		42.4806	1812.11	0.724843	20.7983	42.2097	0.703495		42.4897	2018.5	0.672835	20.7995	25.1513	0.628783			42.3472	6591.44	0.732382	20.766	47.6467	0.635289		41.9467	2564.31	0.582797	41.0555	52.046	0.578289		42.022	2108.85	0.680273	20.6481	203.701	3.13386
43.0657	1838.88	0.735553	21.1493	28.0843	0.702108		43.4332	1826.89	0.730757	21.2643	39.3873	0.656455		43.4419	2189.24	0.729747	21.2645	27.1433	0.678583			43.2993	6275.38	0.697264	21.231	48.103	0.641373		42.8999	2599.52	0.5908	41.9855	52.793	0.586589		42.9742	2157.94	0.69611	21.1151	180.085	2.77054
44.0189	1971.02	0.788409	21.6153	28.3748	0.709371		44.3858	1924.73	0.769892	21.7293	36.1083	0.601805		44.3941	2183.77	0.727924	21.7295	28.1397	0.703492			44.2513	6670.47	0.741163	21.696	49.2237	0.656316		43.8532	2623.31	0.596207	42.9155	53.54	0.594889		43.9265	1932.22	0.623297	21.5811	146.841	2.25909
44.9721	2127.26	0.850902	22.0803	29.2602	0.731506		45.3384	1759.54	0.703817	22.1943	32.8293	0.547156		45.3464	2193.05	0.731018	22.1945	26.8947	0.672367			45.2034	6264.69	0.696077	22.162	49.431	0.65908		44.8065	2864.25	0.650967	43.8465	52.295	0.581056		44.8788	1798.97	0.580312	22.048	114.758	1.76551
45.9253	2210.78	0.884314	22.5453	28.9421	0.723552		46.2909	1621.21	0.648485	22.6593	31.792	0.529867		46.2986	2249.72	0.749907	22.6595	25.6497	0.641242			46.1555	5761.29	0.640143	22.627	51.6723	0.688964		45.7598	3074.09	0.698656	44.7765	53.291	0.592122		45.8311	2168.33	0.699462	22.515	90.0637	1.38559
46.8785	2261.83	0.904733	23.0103	28.2918	0.707296		47.2435	1722.99	0.689195	23.1243	31.46	0.524333		47.2508	2103.92	0.701306	23.1255	24.612	0.6153			47.1075	5999.12	0.666569	23.092	51.7967	0.690622		46.7131	3636.02	0.826367	45.7075	57.275	0.636389		46.7833	1953.31	0.630101	22.9821	76.3257	1.17424
47.8317	2201.08	0.880433	23.4753	27.8491	0.696228		48.1961	1817.7	0.727081	23.5903	34.6973	0.578289		48.203	2073.45	0.691152	23.5905	25.193	0.629825			48.0596	6617.7	0.735301	23.557	50.759	0.676787		47.6664	3829.2	0.870272	46.6375	63.252	0.7028		47.7356	2067.41	0.666908	23.449	64.746	0.996092
48.7849	2210.62	0.88425	23.9413	29.0804	0.72701		49.1487	1964.64	0.785855	24.0553	36.3573	0.605955		49.1552	2153.3	0.717768	24.0555	25.525	0.638125			49.0116	6039.05	0.671006	24.022	48.3103	0.644138		48.6196	3641.19	0.827544	47.5675	63.501	0.705567		48.6879	2067.71	0.667003	23.916	55.864	0.859446
49.7381	2137.57	0.85503	24.4063	30.4639	0.761597		50.1012	1777.53	0.71101	24.5203	36.98	0.616333		50.1074	2465.04	0.821681	24.5205	26.6457	0.666142			49.9637	5629.43	0.625492	24.488	45.1977	0.602636		49.5729	3459.92	0.786345	48.4985	65.742	0.730467		49.6402	1972.84	0.6364	24.3831	48.518	0.746431
50.6913	2066.5	0.8266	24.8713	31.5568	0.78892		51.0538	1535.41	0.614165	24.9853	36.399	0.60665		51.0596	2344.34	0.781448	24.9855	27.5173	0.687933			50.9158	5622.65	0.624739	24.953	42.583	0.567773		50.5262	3509.03	0.797506	49.4285	70.474	0.783044		50.5924	2091.36	0.674631	24.849	45.7373	0.703651
51.6445	1878.61	0.751446	25.3363	31.8197	0.795492		52.0064	1703.82	0.681529	25.4503	34.7803	0.579672		52.0118	2056.89	0.68563	25.4515	29.136	0.7284			51.8678	5714.87	0.634986	25.418	40.7983	0.543978		51.4795	3102.08	0.705018	50.3585	62.754	0.697267		51.5447	2076.17	0.669731	25.3161	43.3303	0.66662
52.5977	1903.67	0.761469	25.8013	32.7742	0.819356		52.959	1916.08	0.766434	25.9163	34.4897	0.574828		52.964	2019.74	0.673248	25.9165	27.8493	0.696233			52.8199	5967.77	0.663085	25.883	41.504	0.553387		52.4327	3057.12	0.694801	51.2895	59.766	0.664067		52.497	2179.62	0.703104	25.783	41.172	0.633415
53.5509	1959.48	0.783792	26.2663	34.5036	0.862589		53.9115	1789.6	0.71584	26.3813	34.0747	0.567911		53.9162	1824.98	0.608327	26.3815	27.6417	0.691042			53.7719	5675	0.630555	26.348	43.7453	0.583271		53.386	3411.68	0.775381	52.2195	65.991	0.733233		53.4492	2336.53	0.753718	26.2501	37.644	0.579138
54.5041	1815.11	0.726044	26.7323	36.8693	0.921732		54.8641	1771.38	0.70855	26.8463	35.3613	0.589356		54.8685	2095.55	0.698516	26.8465	27.102	0.67755			54.724	5787.15	0.643017	26.814	45.696	0.60928		54.3393	2958.78	0.672451	53.1505	69.976	0.777511		54.4015	2508.71	0.809261	26.7171	36.5647	0.562533
55.4573	1751.72	0.700686	27.1973	38.4741	0.961853		55.8167	1731.89	0.692755	27.3113	37.395	0.62325		55.8207	2586.23	0.862075	27.3115	27.8073	0.695183			55.6761	5772.67	0.641408	27.279	45.8203	0.610938		55.2926	2844.84	0.646554	54.0805	62.256	0.691733		55.3538	2601.97	0.839346	27.184	37.5607	0.577856
56.4105	1864.92	0.745969	27.6623	38.8753	0.971883		56.7693	1843.5	0.737401	27.7763	38.64	0.644		56.7729	2436.74	0.812246	27.7765	28.2223	0.705558			56.6281	6055.51	0.672835	27.744	46.4013	0.618684		56.2458	2883.02	0.655231	55.0105	55.532	0.617022		56.3061	2558.22	0.825234	27.6501	38.5983	0.59382
57.3637	1710.77	0.684308	28.1273	37.6164	0.940409		57.7219	1843.37	0.737348	28.2413	36.9383	0.615639		57.7251	2238.97	0.746323	28.2425	26.8943	0.672358			57.5802	5168.45	0.574272	28.209	47.8953	0.638604		57.1991	2744.08	0.623654	55.9415	51.05	0.567222		57.2583	2217.83	0.71543	28.117	39.221	0.6034
58.3169	1449.5	0.579799	28.5923	35.97	0.89925		58.6744	2020.85	0.808341	28.7073	34.9463	0.582439		58.6773	2168.42	0.722806	28.7075	26.106	0.65265			58.5322	5021.1	0.5579	28.674	51.4233	0.685644		58.1524	2686.15	0.610488	56.8715	56.777	0.630856		58.2106	2117.8	0.683163	28.5841	37.0213	0.569559
59.2701	1593.28	0.637314	29.0583	34.9601	0.874002		59.627	1813.95	0.725581	29.1723	35.403	0.59005		59.6295	2160.15	0.720049	29.1725	25.11	0.62775			59.4843	4955.07	0.550564	29.139	52.1703	0.695604		59.1057	2817.32	0.640299	57.8015	47.314	0.525711		59.1629	2057.78	0.6638	29.0511	35.6517	0.548487
60.2233	1635.43	0.654173	29.5233	35.0293	0.875732		60.5796	1615.79	0.646317	29.6373	37.8103	0.630172		60.5817	2080.95	0.693649	29.6375	23.9893	0.599733			60.4364	5863.38	0.651487	29.605	53.0007	0.706676		60.059	3217.38	0.731223	58.7325	56.777	0.630856		60.1152	2060.17	0.66457	29.518	31.8333	0.489744
61.1765	1640.71	0.656285	29.9883	35.5827	0.889567		61.5322	1690.58	0.676232	30.1023	42.334	0.705567		61.5339	2203.11	0.734369	30.1025	25.276	0.6319			61.3884	6700.34	0.744482	30.07	50.967	0.67956		61.0123	3226.85	0.733375	59.6625	61.011	0.6779		61.0674	1887.55	0.608887	29.9851	29.7997	0.458456
62.1297	1698.8	0.679522	30.4533	35.6519	0.891296		62.4847	1823.96	0.729586	30.5673	41.4623	0.691039		62.4861	2200.85	0.733615	30.5685	24.6533	0.616333			62.3405	6719.94	0.74666	30.535	48.809	0.650787		61.9655	2872.69	0.652885	60.5935	64.248	0.713867		62.0197	2137.26	0.68944	30.452	27.932	0.429723
63.0829	2119.81	0.847925	30.9183	35.7764	0.894409		63.4373	1933.1	0.773239	31.0333	39.9267	0.665444		63.4383	1840.5	0.6135	31.0335	24.363	0.609075			63.2925	6134.24	0.681583	31	44.119	0.588253		62.9188	2665.55	0.605807	61.5235	60.264	0.6696		62.972	2332	0.752259	30.9181	27.6417	0.425256
64.0361	2039.75	0.815898	31.3843	35.0293	0.875732		64.3899	1959.67	0.783868	31.4983	37.395	0.62325		64.3905	1897.58	0.632525	31.4985	22.5783	0.564458			64.2446	5887.04	0.654115	31.465	41.006	0.546747		63.8721	2798.07	0.635924	62.4535	53.291	0.592122		63.9243	2092.35	0.674953	31.385	28.0983	0.432282
64.9893	2031.26	0.812502	31.8493	33.9502	0.848755		65.3425	1979.39	0.791756	31.9633	38.1837	0.636394		65.3427	1903.41	0.634469	31.9635	21.2503	0.531258			65.1967	5823.9	0.647099	31.931	39.2213	0.522951		64.8254	2724.34	0.619168	63.3845	57.026	0.633622		64.8765	2009.63	0.648269	31.852	29.385	0.452077
65.9425	1806.76	0.722702	32.3143	32.0133	0.800333		66.2951	1944.08	0.777633	32.4283	39.8437	0.664061		66.295	1827.08	0.609027	32.4285	19.4657	0.486642			66.1487	6041.25	0.67125	32.396	40.176	0.53568		65.7786	2835.37	0.644402	64.3145	59.517	0.6613		65.8288	2204.39	0.711095	32.319	30.7543	0.473144
66.8957	2173.95	0.869579	32.7793	30.3117	0.757792		67.2476	1959.98	0.783991	32.8933	39.1797	0.652995		67.2472	1810.15	0.603385	32.8945	18.096	0.4524			67.1008	5665.61	0.629513	32.861	43.4133	0.578844		66.7319	3074.96	0.698855	65.2445	60.513	0.672367		66.7811	2418.2	0.780064	32.7861	30.3393	0.466759
67.8489	2081.97	0.83279	33.2443	29.62	0.7405		68.2002	1999.44	0.799777	33.3583	39.0137	0.650228		68.1994	2044.88	0.681627	33.3595	17.764	0.4441			68.0528	5613.71	0.623745	33.326	49.3897	0.658529		67.6852	3525.11	0.80116	66.1755	61.011	0.6779		67.7333	2287.93	0.738043	33.2531	30.1733	0.464205
68.8021	1566.45	0.62658	33.7093	30.1457	0.753642		69.1528	1721.98	0.688792	33.8243	38.8063	0.646772		69.1516	2178.72	0.726241	33.8245	20.2127	0.505317			69.0049	5590.59	0.621177	33.791	54.121	0.721613		68.6385	3590.02	0.815914	67.1055	62.505	0.6945		68.6856	2142.94	0.691272	33.7191	31.709	0.487831
69.7553	1594.68	0.637873	34.1753	30.9343	0.773357		70.1054	1770.75	0.708302	34.2893	40.3003	0.671672		70.1038	2157.81	0.719269	34.2895	22.8273	0.570683			69.957	5827.6	0.647511	34.257	57.483	0.76644		69.5918	3238.61	0.736047	68.0355	56.528	0.628089		69.6379	2077.18	0.670059	34.1861	34.863	0.536354
70.7085	1703.96	0.681585	34.6403	31.0173	0.775432		71.0579	2114.17	0.845666	34.7543	39.9683	0.666139		71.056	2324.99	0.774997	34.7545	24.114	0.60285			70.909	6083.41	0.675935	34.722	56.155	0.748733		70.545	3136.98	0.71295	68.9665	59.268	0.658533		70.5902	2011.93	0.649011	34.6531	36.3987	0.55998
71.6617	1608.03	0.643213	35.1053	30.3947	0.759867		72.0105	1997.84	0.799136	35.2193	38.391	0.63985		72.0082	2124.75	0.708249	35.2195	23.1593	0.578983			71.8611	6576.53	0.730726	35.187	52.0047	0.693396		71.4983	2894.14	0.657758	69.8965	52.544	0.583822		71.5424	2000.29	0.645255	35.12	35.3613	0.54402
72.6149	1666.87	0.666748	35.5703	30.5054	0.762634		72.9631	1959.76	0.783903	35.6843	35.818	0.596967		72.9604	2018.53	0.672844	35.6855	22.0387	0.550967			72.8131	6130.38	0.681153	35.652	47.439	0.63252		72.4516	2684.25	0.610058	70.8275	59.019	0.655767		72.4947	2279.97	0.735474	35.587	33.8673	0.521036
73.568	1545.57	0.618229	36.0353	31.5291	0.788228		73.9157	1928.57	0.771428	36.1503	35.4443	0.590739		73.9126	2022.43	0.674142	36.1505	21.914	0.54785			73.7652	5923.51	0.658168	36.117	43.7867	0.583822		73.4049	2784.75	0.632898	71.7575	53.042	0.589356		73.447	2240.22	0.722652	36.054	32.5393	0.500605
74.5212	1685.87	0.674349	36.5013	32.7189	0.817973		74.8682	2101.37	0.84055	36.6153	37.1047	0.618411		74.8649	1871.82	0.62394	36.6155	23.2007	0.580017			74.7173	5290.62	0.587847	36.582	41.9603	0.559471		74.3581	3086.13	0.701394	72.6875	56.279	0.625322		74.3992	2126.75	0.686049	36.5211	32.124	0.494215
75.4745	1760.77	0.704308	36.9663	33.6182	0.840454		75.8208	2197.74	0.879098	37.0803	38.0177	0.633628		75.8171	1978.14	0.65938	37.0805	23.1177	0.577942			75.6693	5361.09	0.595676	37.048	42.666	0.56888		75.3114	3404.63	0.77378	73.6185	60.015	0.666833		75.3515	2006.44	0.64724	36.9871	34.2823	0.52742
76.4276	2035.07	0.814027	37.4313	33.632	0.8408		76.7734	1694.2	0.677681	37.5453	37.7687	0.629478		76.7693	1896.27	0.632088	37.5455	24.5287	0.613217			76.6214	6388.87	0.709875	37.513	44.409	0.59212		76.2647	3459.71	0.786298	74.5485	51.548	0.572756		76.3038	1926.04	0.621302	37.4541	38.1837	0.587441
77.3808	2061.27	0.824508	37.8963	33.7842	0.844604		77.726	2033.36	0.813343	38.0103	37.3537	0.622561		77.7215	1994.89	0.664963	38.0115	25.3173	0.632933			77.5734	6152.76	0.683639	37.978	48.4763	0.646351		77.218	3324.93	0.755667	75.4785	60.015	0.666833		77.2561	2018.85	0.651242	37.9211	42.6663	0.656405
78.3341	1734.98	0.693992	38.3613	33.6735	0.841837		78.6785	1967.05	0.786818	38.4763	38.3497	0.639161		78.6737	1983.72	0.661241	38.4765	25.442	0.63605			78.5255	5712.51	0.634723	38.443	52.8757	0.705009		78.1713	3212.65	0.730147	76.4095	63.501	0.705567		78.2083	2145.08	0.691961	38.388	43.9943	0.676836
79.2873	1702.99	0.681198	38.8263	33.1478	0.828694		79.6311	2008.88	0.80355	38.9413	40.3833	0.673056		79.6259	1950.49	0.650162	38.9415	23.3253	0.583133			79.4775	5805.59	0.645065	38.908	56.7773	0.757031		79.1245	3073.57	0.69854	77.3395	68.481	0.7609		79.1606	2650.62	0.85504	38.855	43.2887	0.66598
80.2404	1865.46	0.746182	39.2923	31.875	0.796875		80.5837	1637.12	0.654846	39.4063	42.749	0.712483		80.5781	2026.16	0.675387	39.4065	22.163	0.554075			80.4296	5457.33	0.60637	39.374	59.9317	0.799089		80.0778	2889.24	0.656645	78.2705	62.754	0.697267		80.1129	2541.9	0.819969	39.322	44.6997	0.687687
81.1937	1780.68	0.712271	39.7573	30.3393	0.758483		81.5363	1521.42	0.608568	39.8713	45.4053	0.756756		81.5303	2166.6	0.722201	39.8715	22.163	0.554075			81.3817	5753.08	0.639232	39.839	59.9733	0.799644		81.0311	2904.04	0.66001	79.2005	58.521	0.650233		81.0652	2392.2	0.771678	39.788	46.2353	0.711313
82.1469	1670.9	0.66836	40.2223	29.6614	0.741536		82.4888	1827.93	0.731174	40.3363	45.9863	0.766439		82.4825	2154.49	0.718162	40.3375	23.6573	0.591433			82.3337	5895.27	0.65503	40.304	58.0223	0.773631		81.9844	2968.09	0.674565	80.1305	60.015	0.666833		82.0174	2186.62	0.70536	40.255	46.8993	0.721528
83.1	2015.13	0.80605	40.6873	29.7306	0.743266		83.4414	1698.44	0.679378	40.8013	44.3677	0.739461		83.4347	2253.01	0.751003	40.8025	24.114	0.60285			83.2858	5956.8	0.661866	40.769	55.6567	0.742089		82.9377	3092.23	0.702779	81.0615	57.275	0.636389		82.9697	2181.88	0.703832	40.7221	46.5257	0.71578
84.0532	2031.07	0.81243	41.1523	29.6338	0.740845		84.394	1649.15	0.65966	41.2673	42.832	0.713867		84.3869	2236.42	0.745473	41.2675	24.612	0.6153			84.2378	6071.36	0.674596	41.234	54.868	0.731573		83.8909	2797.34	0.635759	81.9915	50.552	0.561689		83.922	2263.76	0.730245	41.1891	45.239	0.695985
85.0064	1993.13	0.797252	41.6183	28.8729	0.721823		85.3466	1952.39	0.780957	41.7323	41.1303	0.685505		85.3392	2047.45	0.682483	41.7325	25.9817	0.649542			85.1899	5850.69	0.650076	41.699	54.785	0.730467		84.8442	2522.97	0.573402	82.9215	50.054	0.556156		84.8743	2496.6	0.805354	41.6561	43.4543	0.668528
85.9596	1878.95	0.751582	42.0833	27.7385	0.693461		86.2991	1703.51	0.681403	42.1973	41.6283	0.693805		86.2914	1923.47	0.641158	42.1975	26.1477	0.653692			86.142	6298.93	0.699881	42.165	53.291	0.710547		85.7975	2579.18	0.586177	83.8525	56.777	0.630856		85.8265	2159.24	0.696528	42.123	40.8813	0.628944
86.9128	1557.61	0.623044	42.5483	27.2127	0.680319		87.2517	1751.54	0.700614	42.6623	40.7983	0.679972		87.2436	1982.18	0.660728	42.6625	27.1437	0.678592			87.094	6326.57	0.702952	42.63	49.8047	0.664062		86.7508	2965.62	0.674004	84.7825	58.022	0.644689		86.7788	2042.06	0.65873	42.59	42.7077	0.657041
87.866	1893.72	0.757488	43.0133	27.8491	0.696228		88.2043	2135.99	0.854397	43.1273	41.587	0.693117		88.1958	1957.69	0.652564	43.1285	26.272	0.6568			88.0461	6083.27	0.675919	43.095	48.8087	0.650782		87.704	3196.36	0.726445	85.7135	59.517	0.6613		87.7311	2306.2	0.743937	43.056	46.028	0.708123
88.8192	2013.15	0.805261	43.4783	29.0389	0.725973		89.1569	1885.82	0.754327	43.5933	42.251	0.704183		89.148	1893.37	0.631124	43.5935	25.2343	0.630858			88.9981	5771.37	0.641263	43.56	50.7593	0.676791		88.6573	3140.9	0.713842	86.6435	57.026	0.633622		88.6834	2411.28	0.777833	43.523	46.8993	0.721528
89.7724	2049.09	0.819636	43.9443	30.6853	0.767131		90.1095	1802.15	0.720859	44.0583	44.326	0.738767		90.1002	2248.77	0.749591	44.0585	22.495	0.562375			89.9502	5154.74	0.572749	44.025	55.6153	0.741538		89.6106	3080.9	0.700205	87.5735	58.77	0.653		89.6356	2327.56	0.750825	43.99	44.6163	0.686405
90.7256	2018.57	0.807428	44.4093	32.1932	0.80483		91.062	1921.64	0.768655	44.5233	45.737	0.762283		91.0524	2020.41	0.67347	44.5235	22.2873	0.557183			90.9023	5541.58	0.615731	44.491	59.6827	0.795769		90.5639	3200.11	0.727298	88.5045	58.271	0.647456		90.5879	2260.56	0.729213	44.4571	41.628	0.640431
91.6788	1909.99	0.763996	44.8743	33.798	0.844951		92.0146	1871.96	0.748783	44.9883	44.492	0.741533		92.0046	1804.78	0.601593	44.9885	22.2873	0.557183			91.8543	6098.06	0.677562	44.956	59.5997	0.794662		91.5172	3124.85	0.710193	89.4345	62.754	0.697267		91.5402	2175.68	0.701831	44.9241	39.636	0.609785
92.632	1998.38	0.79935	45.3393	34.8771	0.871928		92.9672	1712.78	0.685113	45.4533	42.9563	0.715939		92.9568	1930.75	0.643583	45.4545	24.9023	0.622558			92.8064	5706.49	0.634054	45.421	54.9513	0.732684		92.4704	3103.62	0.705368	90.3645	57.275	0.636389		92.4924	2230.77	0.719603	45.391	37.0213	0.569559
93.5852	1934.97	0.77399	45.8043	35.3613	0.884033		93.9198	1782.35	0.712939	45.9193	41.9603	0.699339		93.909	1965.28	0.655092	45.9195	24.695	0.617375			93.7584	5198.23	0.577581	45.886	50.22	0.6696		93.4237	3164.05	0.719103	91.2955	49.556	0.550622		93.4447	2093.06	0.675182	45.8571	37.6853	0.579774
94.5384	1807.84	0.723136	46.2693	35.7487	0.893717		94.8723	1970.32	0.788126	46.3843	41.3793	0.689656		94.8613	1791.88	0.597294	46.3845	28.057	0.701425			94.7105	6004.94	0.667216	46.351	46.5677	0.620902		94.377	3232.7	0.734705	92.2255	59.268	0.658533		94.397	2196.14	0.708433	46.324	38.1003	0.586159
95.4916	1839.72	0.735887	46.7353	36.0254	0.900635		95.8249	1793.48	0.717392	46.8493	40.7983	0.679972		95.8135	2031.32	0.677106	46.8495	29.3433	0.733583			95.6626	6054.95	0.672773	46.817	47.5637	0.634182		95.3303	3048.32	0.6928	93.1565	65.244	0.724933		95.3493	2146.81	0.692519	46.791	42.2507	0.65001
96.4448	1604.67	0.641866	47.2003	36.1084	0.90271		96.7775	1677.81	0.671123	47.3143	40.7153	0.678589		96.7657	2146.85	0.715617	47.3145	29.8413	0.746033			96.6146	6272.18	0.696908	47.282	47.8543	0.638058		96.2836	2675.4	0.608045	94.0865	52.544	0.583822		96.3015	2160.69	0.696997	47.258	40.6737	0.625749
97.398	1907.59	0.763038	47.6653	35.6104	0.890259		97.7301	1775.29	0.710114	47.7793	43.6203	0.727006		97.7179	2213.79	0.737929	47.7795	28.513	0.712825			97.5667	6874.96	0.763885	47.747	49.888	0.665173		97.2368	2805.87	0.637698	95.0165	47.314	0.525711		97.2538	2354.95	0.75966	47.7251	41.7113	0.641713
98.3512	1897.67	0.759067	48.1303	34.725	0.868124		98.6826	1682.63	0.673053	48.2443	44.0353	0.733922		98.6701	2153.14	0.717712	48.2455	26.8113	0.670283			98.5187	7634.91	0.848323	48.212	49.058	0.654107		98.1901	2682.21	0.609593	95.9475	54.536	0.605956		98.2061	2470	0.796773	48.1921	39.7193	0.611067
99.3044	1992.88	0.797152	48.5953	34.4344	0.860861		99.6352	1755.43	0.702172	48.7103	43.6203	0.727006		99.6223	2031.54	0.677181	48.7105	25.5663	0.639158			99.4708	6778.17	0.75313	48.677	47.7713	0.636951		99.1434	2698.99	0.613406	96.8775	57.275	0.636389		99.1583	2428.25	0.783307	48.6591	41.3793	0.636605
100.258	1759.74	0.703898	49.0613	34.0332	0.85083		100.588	2021.74	0.808695	49.1753	42.168	0.7028		100.575	1753.61	0.584538	49.1755	24.9853	0.624633			100.423	6311.85	0.701316	49.142	46.8167	0.624222		100.097	2817.03	0.640235	97.8075	54.785	0.608722		100.111	2531.91	0.816744	49.1251	41.1717	0.63341
101.211	1590.85	0.636342	49.5263	33.466	0.83665		101.54	2053.99	0.821595	49.6403	42.5417	0.709028		101.527	1785.94	0.595314	49.6405	24.4043	0.610108			101.375	6713.28	0.74592	49.608	46.194	0.61592		101.05	3078.88	0.699746	98.7385	56.279	0.625322		101.063	2230.26	0.71944	49.5921	42.7903	0.658313
102.164	1777.1	0.71084	49.9913	31.543	0.788574		102.493	1803.29	0.721315	50.1053	42.7907	0.713178		102.479	1858.21	0.619405	50.1055	24.8607	0.621517			102.327	6303.89	0.700432	50.073	47.6467	0.635289		102.003	3017.45	0.685785	99.6685	57.524	0.639156		102.015	2229.55	0.71921	50.059	43.7037	0.672364
103.117	1784.73	0.713894	50.4563	29.4263	0.735657		103.446	1878.6	0.751441	50.5703	43.413	0.72355		103.431	2002.37	0.667455	50.5715	23.159	0.578975			103.279	6597.35	0.733039	50.538	46.775	0.623667		102.957	2790.47	0.634197	100.599	52.793	0.586589		102.967	2250.38	0.725928	50.526	44.1603	0.67939
104.07	1643.17	0.657269	50.9213	27.6831	0.692078		104.398	1726.42	0.690566	51.0363	40.2173	0.670289		104.383	2135.73	0.71191	51.0365	22.7027	0.567567			104.231	5700.13	0.633348	51.003	45.945	0.6126		103.91	2997.01	0.681138	101.53	63.501	0.705567		103.92	2083.41	0.672068	50.993	43.2887	0.66598
105.024	1651.66	0.660662	51.3863	26.77	0.66925		105.351	1735.68	0.694272	51.5013	38.1837	0.636394		105.336	2077.76	0.692586	51.5015	22.7027	0.567567			105.183	5639.25	0.626584	51.468	44.7827	0.597102		104.863	2893.38	0.657586	102.46	52.046	0.578289		104.872	1989.18	0.641672	51.4601	43.745	0.673
105.977	1860.14	0.744055	51.8523	26.0229	0.650573		106.303	1740.63	0.696254	51.9663	35.652	0.5942		106.288	2312.88	0.77096	51.9665	24.1553	0.603883			106.135	5498.2	0.610911	51.934	44.2847	0.590462		105.816	2942.72	0.668799	103.391	56.777	0.630856		105.824	2153.13	0.694557	51.926	45.073	0.693431
106.93	2054.28	0.821712	52.3173	25.6632	0.64158		107.256	2016.41	0.806562	52.4313	38.7233	0.645389		107.24	2259.26	0.753087	52.4315	26.0643	0.651608			107.087	6201.79	0.689088	52.399	46.5257	0.620342		106.77	3006.33	0.683256	104.321	58.022	0.644689		106.777	2303.39	0.74303	52.3931	45.571	0.701092
107.883	2328.54	0.931417	52.7823	25.9676	0.64919		108.208	2001.44	0.800576	52.8963	39.927	0.66545		108.192	2224.68	0.741561	52.8975	27.8907	0.697267			108.039	6222.59	0.691398	52.864	48.684	0.64912		107.723	2927.3	0.665296	105.251	54.785	0.608722		107.729	2454.79	0.791867	52.8601	44.99	0.692154
108.836	2040.37	0.816148	53.2473	27.3095	0.682738		109.161	1824.65	0.729862	53.3613	41.255	0.687583		109.144	2025.58	0.675193	53.3625	29.4677	0.736692			108.991	5912.06	0.656896	53.329	50.7593	0.676791		108.676	3048.89	0.692929	106.182	57.026	0.633622		108.681	2218.38	0.715605	53.327	45.8203	0.704928
109.79	1999.64	0.799858	53.7123	28.4716	0.711791		110.114	1690.94	0.676375	53.8273	42.002	0.700033		110.097	1808.87	0.602955	53.8275	29.4677	0.736692			109.943	5777.69	0.641965	53.794	51.5067	0.686756		109.629	3164.39	0.719179	107.112	54.038	0.600422		109.633	2087.08	0.673251	53.794	47.522	0.731108
110.743	1756.96	0.702786	54.1783	28.5823	0.714558		111.066	1628.63	0.651451	54.2923	45.1563	0.752605		111.049	1795.53	0.598511	54.2925	29.011	0.725275			110.896	5942.83	0.660314	54.259	50.0123	0.666831		110.583	3013.66	0.684923	108.042	60.015	0.666833		110.586	2041.29	0.658481	54.261	50.3443	0.774528
111.696	1827.4	0.730959	54.6433	27.7523	0.693806		112.019	1851.92	0.740769	54.7573	47.8957	0.798261		112.001	1772.03	0.590675	54.7575	28.5547	0.713867			111.848	6147.74	0.683082	54.725	50.3857	0.671809		111.536	3350.5	0.761478	108.973	59.766	0.664067		111.538	1994.47	0.643378	54.7281	52.0873	0.801344
112.649	1774.14	0.709657	55.1083	26.6732	0.666829		112.971	2078.58	0.831431	55.2223	48.7257	0.812095		112.953	1883.08	0.627693	55.2225	26.6457	0.666142			112.8	5942.12	0.660236	55.19	49.2233	0.656311		112.489	3481.89	0.791339	109.903	63.75	0.708333		112.49	2110.09	0.680675	55.194	53.8307	0.828164
113.602	1883.38	0.753354	55.5733	26.5072	0.66268		113.924	1790.36	0.716144	55.6873	47.3973	0.789955		113.905	2059.43	0.686477	55.6885	24.695	0.617375			113.752	5869.53	0.65217	55.655	50.4687	0.672916		113.443	3486.01	0.792275	110.834	69.976	0.777511		113.442	2008.75	0.647985	55.6611	54.3287	0.835826
114.556	1915.44	0.766174	56.0383	26.2028	0.655071		114.876	1710.16	0.684063	56.1533	46.5673	0.776122		114.858	1913.62	0.637873	56.1535	24.28	0.607			114.704	6374.32	0.708258	56.12	51.7553	0.690071		114.396	3283.49	0.746249	111.764	62.256	0.691733		114.395	2322.64	0.74924	56.1281	54.4533	0.837744
115.509	1765.91	0.706363	56.5043	25.7048	0.642619		115.829	1958.48	0.783394	56.6183	46.8163	0.780272		115.81	2293.95	0.764649	56.6185	25.8157	0.645392			115.656	5540.39	0.615599	56.585	49.8877	0.665169		115.349	3227.1	0.733432	112.694	62.256	0.691733		115.347	2187.89	0.705771	56.5951	53.125	0.817308
116.462	1941.88	0.77675	56.9693	24.3766	0.609415		116.782	1902.3	0.76092	57.0833	45.5297	0.758828		116.762	2232.51	0.744171	57.0835	25.6913	0.642283			116.608	6212.28	0.690254	57.051	46.3183	0.617578		116.302	3245.87	0.737698	113.625	62.007	0.688967		116.299	2063.35	0.665596	57.062	51.548	0.793046
117.415	2056.26	0.822504	57.4343	23.4912	0.58728		117.734	1658.36	0.663344	57.5483	44.658	0.7443		117.714	2151.09	0.717028	57.5485	25.3593	0.633983			117.56	6938.39	0.770932	57.516	42.666	0.56888		117.256	3426.93	0.778849	114.555	57.773	0.641922		117.252	2114.67	0.682153	57.529	48.85	0.751538
118.368	1928.68	0.771472	57.8993	23.0761	0.576904		118.687	1828.11	0.731244	58.0133	44.0353	0.733922		118.666	2006.66	0.668887	58.0145	23.699	0.592475			118.512	6148.56	0.683174	57.981	42.7077	0.569436		118.209	3075.45	0.698966	115.485	63.003	0.700033		118.204	2295.64	0.740528	57.995	46.028	0.708123
119.322	1905.12	0.762047	58.3643	23.256	0.5814		119.639	1849.92	0.739966	58.4793	45.4467	0.757444		119.619	1985.94	0.661982	58.4795	25.276	0.6319			119.464	5924.64	0.658293	58.446	43.164	0.57552		119.162	3036.82	0.690187	116.416	56.03	0.622556		119.156	2210.98	0.713218	58.462	42.085	0.647462
120.275	1884.73	0.753894	58.8293	24.0584	0.601461		120.592	1502.46	0.600986	58.9443	45.4053	0.756756		120.571	1917.16	0.639055	58.9445	26.3133	0.657833			120.416	5755.06	0.639451	58.911	42.251	0.563347		120.116	3317.86	0.75406	117.346	62.505	0.6945		120.108	2185.87	0.705119	58.929	41.2967	0.635333
121.228	1939.11	0.775642	59.2953	25.0268	0.625671		121.544	1656.82	0.662729	59.4093	45.779	0.762983		121.523	1778.34	0.592779	59.4095	28.1397	0.703492			121.368	5415.54	0.601727	59.377	42.832	0.571093		121.069	3501.77	0.795857	118.277	58.271	0.647456		121.061	2015.01	0.650003	59.3961	42.5417	0.654487
122.181	1912.17	0.76487	59.7603	25.6771	0.641927		122.497	1490.8	0.596321	59.8743	44.7413	0.745689		122.475	1980.4	0.660132	59.8745	27.3927	0.684817			122.32	5294.92	0.588325	59.842	45.5713	0.607618		122.022	2999.96	0.681808	119.207	58.77	0.653		122.013	1840.2	0.593612	59.8631	45.4053	0.698544
123.134	1830.02	0.73201	60.2253	25.3589	0.633972		123.45	1553.13	0.621253	60.3393	42.998	0.716633		123.428	1843.48	0.614492	60.3395	24.9857	0.624642			123.272	5834.64	0.648293	60.307	52.959	0.70612		122.975	3018.9	0.686113	120.137	55.532	0.617022		122.965	1897.87	0.612216	60.33	45.5713	0.701097
124.088	1727.12	0.690846	60.6903	25.4834	0.637085		124.402	1581.34	0.632536	60.8043	41.587	0.693117		124.38	1731.42	0.57714	60.8055	23.201	0.580025			124.224	5239.93	0.582214	60.772	58.1883	0.775844		123.929	2743.91	0.623615	121.068	63.999	0.7111		123.917	2092.87	0.67512	60.797	44.9903	0.692159
125.041	1582.69	0.633075	61.1553	26.5072	0.662679		125.355	1696.59	0.678636	61.2703	41.338	0.688967		125.332	1671.86	0.557287	61.2705	23.284	0.5821			125.176	4767.47	0.529719	61.237	61.9237	0.825649		124.882	2898.12	0.658663	121.998	58.271	0.647456		124.87	1929.69	0.622482	61.263	43.5793	0.670451
125.994	1809.94	0.723976	61.6213	28.7207	0.718018		126.307	1764.76	0.705904	61.7353	43.2887	0.721478		126.284	1963.79	0.654598	61.7355	24.197	0.604925			126.128	4911.92	0.545769	61.702	61.3427	0.817902		125.835	2862.41	0.650548	122.928	59.268	0.658533		125.822	2065.2	0.666193	61.73	43.6623	0.671728
126.947	1736.96	0.694783	62.0863	30.4362	0.760905		127.26	1770.53	0.708212	62.2003	42.7903	0.713172		127.236	1882.43	0.627477	62.2005	23.782	0.59455			127.081	5079.02	0.564336	62.168	59.641	0.795213		126.788	2936.24	0.667326	123.859	56.777	0.630856		126.774	2003.69	0.646353	62.197	43.6207	0.671087
127.9	1611.18	0.644473	62.5513	31.6675	0.791687		128.213	1685.32	0.674126	62.6653	41.2133	0.686889		128.189	1515.95	0.505318	62.6655	22.3707	0.559267			128.033	5192.55	0.57695	62.633	55.2	0.736		127.742	2879.92	0.654527	124.789	54.038	0.600422		127.727	2091.38	0.674639	62.6641	45.7373	0.703651
128.854	1517.33	0.606932	63.0163	31.5291	0.788228		129.165	1580.78	0.632313	63.1303	38.2667	0.637778		129.141	1615.69	0.538565	63.1315	20.254	0.50635			128.985	5394.16	0.599352	63.098	49.846	0.664613		128.695	3149.16	0.715717	125.719	55.781	0.619789		128.679	2118.58	0.683412	63.1311	46.7747	0.71961
129.807	1511.62	0.604648	63.4813	30.6022	0.765055		130.118	1781.06	0.712425	63.5963	39.014	0.650233		130.093	1724.91	0.574969	63.5965	19.9217	0.498042			129.937	5373.55	0.597061	63.563	47.1483	0.628644		129.648	3497.58	0.794905	126.65	54.536	0.605956		129.631	2409.85	0.777371	63.5981	46.6917	0.718333
130.76	1518.55	0.607418	63.9473	28.9144	0.722859		131.07	1829.87	0.731949	64.0613	42.417	0.70695		131.045	1549.39	0.516464	64.0615	20.42	0.5105			130.889	5482.98	0.60922	64.028	47.024	0.626987		130.602	3220.8	0.732	127.58	53.789	0.597656		130.583	2397.07	0.773248	64.064	45.6127	0.701733
131.713	1670.31	0.668126	64.4123	27.4202	0.685506		132.023	1688.27	0.675306	64.5263	45.4053	0.756756		131.997	1465.06	0.488352	64.5265	22.4537	0.561342			131.841	5777.46	0.64194	64.494	48.933	0.65244		131.555	2926.91	0.665207	128.511	56.03	0.622556		131.536	2197.12	0.708747	64.531	45.1563	0.694713
132.666	1410.84	0.564337	64.8773	26.521	0.663025		132.975	1658.57	0.663426	64.9913	44.824	0.747067		132.95	1374.91	0.458304	64.9915	23.5743	0.589358			132.793	5574.13	0.619348	64.959	49.6387	0.661849		132.508	2911.85	0.661783	129.441	69.229	0.769211		132.488	1852.17	0.597473	64.9981	42.7077	0.657041
133.62	1400.4	0.56016	65.3423	26.438	0.66095		133.928	1603.7	0.641479	65.4563	43.911	0.73185		133.902	1403.45	0.467815	65.4575	23.3667	0.584167			133.745	5569.56	0.61884	65.424	51.3817	0.685089		133.461	3059.75	0.695397	130.371	70.225	0.780278		133.44	1851.02	0.597104	65.4651	40.923	0.629585
134.573	1303.71	0.521484	65.8073	26.9499	0.673747		134.881	1513.33	0.605333	65.9213	42.2923	0.704872		134.854	1442.8	0.480932	65.9225	24.8607	0.621517			134.697	5725.35	0.636149	65.889	51.1743	0.682324		134.415	3049.57	0.693084	131.302	63.999	0.7111		134.392	1960.05	0.632273	65.9321	40.1343	0.617451
135.526	1350.23	0.54009	66.2723	27.3511	0.683777		135.833	1249.29	0.499714	66.3873	42.998	0.716633		135.806	1671.15	0.55705	66.3875	27.3923	0.684808			135.649	5534.62	0.614958	66.354	49.7217	0.662956		135.368	2817.65	0.640374	132.232	54.287	0.603189		135.345	1717.81	0.554131	66.3991	44.5337	0.685133
136.479	1336.81	0.534723	66.7383	27.1297	0.678243		136.786	1240.2	0.496079	66.8523	42.168	0.7028		136.758	1683.76	0.561254	66.8525	28.1393	0.703483			136.601	5285.42	0.587269	66.82	45.53	0.607067		136.321	2929.11	0.665706	133.162	57.524	0.639156		136.297	1856.26	0.598793	66.8661	47.6463	0.73302
137.432	1230.13	0.492052	67.2033	26.0783	0.651958		137.738	1415.1	0.56604	67.3173	43.2057	0.720094		137.711	1567.74	0.522581	67.3175	27.932	0.6983			137.553	4718.72	0.524302	67.285	42.666	0.56888		137.275	2989.98	0.67954	134.093	66.489	0.738767		137.249	2183.66	0.704406	67.332	51.0083	0.784744
138.386	1132.16	0.452866	67.6683	24.8609	0.621521		138.691	1277.33	0.51093	67.7823	44.1603	0.736005		138.663	1410.6	0.470199	67.7825	27.849	0.696225			138.505	4981.47	0.553496	67.75	43.579	0.581053		138.228	3019.42	0.686232	135.023	56.279	0.625322		138.202	2520.4	0.813032	67.799	50.5933	0.778359
139.339	1094.74	0.437898	68.1333	23.7956	0.59489		139.643	1353.85	0.541538	68.2473	44.4093	0.740155		139.615	1358.87	0.452955	68.2485	29.2603	0.731508			139.457	5334.84	0.59276	68.215	46.1937	0.615916		139.181	2963.58	0.67354	135.954	51.548	0.572756		139.154	2414.58	0.778898	68.2661	49.7633	0.76559
140.292	1078.52	0.431406	68.5983	23.2145	0.580363		140.596	1266.86	0.506744	68.7133	44.2847	0.738078		140.567	1353.14	0.451047	68.7135	28.7207	0.718017			140.409	5043.38	0.560376	68.68	46.8163	0.624218		140.134	2760.47	0.627381	136.884	47.812	0.531244		140.106	1995.71	0.643778	68.7331	47.4803	0.730467
141.245	1191.72	0.476687	69.0643	23.1315	0.578287		141.549	1217.27	0.486907	69.1783	40.0927	0.668211		141.52	1492.41	0.49747	69.1785	25.525	0.638125			141.361	4943.58	0.549287	69.145	45.6127	0.608169		141.088	2630.14	0.597758	137.814	57.026	0.633622		141.058	1875.9	0.60513	69.2001	46.1937	0.710672
142.198	1059.58	0.423833	69.5293	23.6572	0.59143		142.501	1293.15	0.517259	69.6433	37.6023	0.626706		142.472	1569.51	0.523169	69.6435	25.774	0.64435			142.314	5334.39	0.59271	69.611	45.571	0.607613		142.041	2686.42	0.610549	138.745	56.777	0.630856		142.011	2073.74	0.668948	69.6671	45.3637	0.697903
143.152	1019.74	0.407897	69.9943	24.3904	0.609761		143.454	1151.45	0.460578	70.1083	36.6893	0.611489		143.424	1354.64	0.451546	70.1085	24.7363	0.618408			143.266	5418.07	0.602007	70.076	48.3517	0.644689		142.994	2584.08	0.58729	139.675	57.275	0.636389		142.963	2008.35	0.647854	70.133	45.945	0.706846
144.105	1227.38	0.49095	70.4593	24.681	0.617024		144.406	1240.53	0.49621	70.5733	38.972	0.649533		144.376	1217.93	0.405978	70.5745	25.4833	0.637083			144.218	5518	0.613111	70.541	50.012	0.666827		143.947	2945.03	0.669326	140.605	53.54	0.594889		143.915	2025.26	0.653309	70.6	44.7413	0.688328
145.058	1115.68	0.446271	70.9243	24.2659	0.606648		145.359	1199.59	0.479838	71.0393	43.4547	0.724244		145.328	1247.28	0.415761	71.0395	23.242	0.58105			145.17	5117.2	0.568578	71.006	52.0043	0.693391		144.901	2692.12	0.611846	141.536	53.042	0.589356		144.867	1922.63	0.620203	71.067	44.9073	0.690882
146.011	1087.58	0.435032	71.3893	23.505	0.587626		146.311	1053.78	0.421512	71.5043	46.4843	0.774739		146.281	1056.01	0.352003	71.5045	21.831	0.545775			146.122	5249.85	0.583316	71.471	51.9213	0.692284		145.854	2855.7	0.649022	142.466	55.034	0.611489		145.82	1804.55	0.582113	71.534	43.0397	0.662149
146.964	879.315	0.351726	71.8553	23.0623	0.576558		147.264	1223.47	0.489389	71.9693	48.7257	0.812095		147.233	1131.61	0.377203	71.9695	22.329	0.558225			147.074	5131.98	0.57022	71.937	53.125	0.708333		146.807	2759.96	0.627264	143.397	51.299	0.569989		146.772	1960.93	0.632558	72.0011	43.3717	0.667256
147.918	922.413	0.368965	72.3203	22.675	0.566875		148.217	1134.32	0.453728	72.4343	48.518	0.808633		148.185	1185.66	0.39522	72.4345	25.774	0.64435			148.026	5263.76	0.584862	72.402	53.291	0.710547		147.761	2934.05	0.66683	144.327	62.007	0.688967		147.724	1733.71	0.559261	72.4681	43.1227	0.663426
148.871	1095.87	0.438346	72.7853	22.9378	0.573445		149.169	935.697	0.374279	72.8993	46.775	0.779583		149.137	1069.24	0.356413	72.9005	28.5133	0.712833			148.978	5033.06	0.559229	72.867	53.7477	0.716636		148.714	3068.59	0.697407	145.257	56.777	0.630856		148.677	1798.73	0.580236	72.9351	44.9073	0.690882
149.824	1049.32	0.41973	73.2503	23.2283	0.580708		150.122	882.857	0.353143	73.3643	45.53	0.758833		150.089	966.981	0.322327	73.3655	28.8453	0.721133			149.93	4534.49	0.503832	73.332	52.627	0.701693		149.667	2800.4	0.636455	146.188	54.785	0.608722		149.629	1676.98	0.540961	73.401	46.2357	0.711318
150.777	1050.22	0.42009	73.7153	24.2659	0.606648		151.074	833.516	0.333406	73.8303	43.787	0.729783		151.042	881.424	0.293808	73.8305	27.434	0.68585			150.882	4418.74	0.490971	73.797	48.9333	0.652444		150.62	2683.02	0.609778	147.118	54.785	0.608722		150.581	1623.28	0.523638	73.868	47.439	0.729831
151.73	907.895	0.363158	74.1813	24.8747	0.621867		152.027	820.804	0.328322	74.2953	44.9073	0.748456		151.994	971.219	0.32374	74.2955	25.6493	0.641233			151.834	4582.06	0.509117	74.262	45.9037	0.612049		151.574	2435.93	0.55362	148.048	50.801	0.564456		151.533	1844.4	0.594968	74.335	45.488	0.699815
152.684	976.481	0.390592	74.6463	25.4834	0.637085		152.98	806.471	0.322589	74.7603	44.6997	0.744995		152.946	1019.12	0.339706	74.7605	25.11	0.62775			152.786	4336.66	0.481851	74.728	44.2433	0.589911		152.527	2897.11	0.658434	148.979	60.513	0.672367		152.486	1941.56	0.62631	74.802	44.0353	0.677467
153.637	1005.28	0.402113	75.1113	25.3866	0.634664		153.932	878.402	0.351361	75.2253	44.6167	0.743611		153.898	1103.69	0.367897	75.2255	23.7403	0.593508			153.738	3772.49	0.419166	75.193	44.1187	0.588249		153.48	2934.31	0.666889	149.909	56.777	0.630856		153.438	1829.02	0.590005	75.269	43.828	0.674277
154.59	962.643	0.385057	75.5763	25.1375	0.628438		154.885	900.929	0.360371	75.6903	45.281	0.754683		154.85	944.837	0.314946	75.6915	23.6987	0.592467			154.69	4210.13	0.467792	75.658	46.0693	0.614258		154.434	3013.22	0.684824	150.84	50.552	0.561689		154.39	1755.57	0.566311	75.7361	44.4507	0.683856
155.543	922.962	0.369185	76.0413	25.5111	0.637776		155.837	896.227	0.358491	76.1563	46.6507	0.777511		155.803	898.014	0.299338	76.1565	23.74	0.5935			155.642	4641.92	0.515769	76.123	49.0577	0.654102		155.387	2757.25	0.626647	151.77	48.062	0.534022		155.342	1540.44	0.496917	76.202	42.8737	0.659595
156.496	946.925	0.37877	76.5073	26.2581	0.656453		156.79	865.574	0.346229	76.6213	47.9787	0.799644		156.755	934.088	0.311363	76.6215	25.0683	0.626708			156.594	4331.39	0.481265	76.588	53.5817	0.714422		156.34	2513.55	0.571261	152.7	47.065	0.522944		156.295	1335.85	0.43092	76.669	39.678	0.610431
157.45	809.455	0.323782	76.9723	27.6278	0.690694		157.742	995.471	0.398188	77.0863	45.6543	0.760906		157.707	853.668	0.284556	77.0865	25.5663	0.639158			157.546	4541.19	0.504577	77.054	54.1627	0.722169		157.293	2568.94	0.58385	153.631	49.307	0.547856		157.247	1454.05	0.469047	77.136	38.4743	0.591913
158.403	900.987	0.360395	77.4373	27.697	0.692424		158.695	758.495	0.303398	77.5513	41.089	0.684817		158.659	732.055	0.244018	77.5515	26.023	0.650575			158.499	4382.74	0.486972	77.519	50.635	0.675133		158.247	2977.19	0.676635	154.561	53.291	0.592122		158.199	1355.93	0.437396	77.603	40.3003	0.620005
159.356	856.223	0.342489	77.9023	27.4479	0.686198		159.648	917.049	0.36682	78.0163	37.7687	0.629478		159.612	720.406	0.240135	78.0175	25.857	0.646425			159.451	4073.88	0.452653	77.984	47.771	0.636947		159.2	2924.08	0.664563	155.491	56.777	0.630856		159.152	1173.19	0.378448	78.07	40.4247	0.621918
160.309	830.367	0.332147	78.3673	26.4657	0.661641		160.6	823.928	0.329571	78.4823	36.233	0.603883		160.564	710.637	0.236879	78.4825	26.5627	0.664067			160.403	3901.52	0.433502	78.449	46.775	0.623667		160.153	2991.8	0.679955	156.422	54.536	0.605956		160.104	986.05	0.318081	78.537	41.67	0.641077
161.262	833.165	0.333266	78.8323	26.2166	0.655415		161.553	740.094	0.296038	78.9473	37.146	0.6191		161.516	863.54	0.287847	78.9475	26.8947	0.672367			161.355	3583.51	0.398168	78.914	48.2277	0.643036		161.107	2751.47	0.625334	157.352	60.513	0.672367		161.056	1003.43	0.323688	79.0031	43.7037	0.672364
162.216	778.702	0.311481	79.2983	26.6731	0.666829		162.505	742.405	0.296962	79.4123	38.308	0.638467		162.468	761.402	0.253801	79.4125	28.3057	0.707642			162.307	2916.62	0.324069	79.38	48.1447	0.641929		162.06	2551.92	0.579982	158.282	49.556	0.550622		162.008	1032.86	0.33318	79.4701	50.4687	0.776441
163.169	792.621	0.317048	79.7633	27.2265	0.680663		163.458	778.005	0.311202	79.8773	40.3833	0.673056		163.42	915.389	0.30513	79.8775	31.958	0.79895			163.259	2984.3	0.331589	79.845	48.103	0.641373		163.013	2526.59	0.574224	159.213	60.513	0.672367		162.961	984.892	0.317707	79.937	53.789	0.827523
164.122	812.515	0.325006	80.2283	27.3234	0.683085		164.41	931.514	0.372606	80.3423	41.2133	0.686889		164.373	766.284	0.255428	80.3425	33.9917	0.849792			164.211	3211.53	0.356837	80.31	48.186	0.64248		163.966	2883.41	0.655321	160.143	64.746	0.7194		163.913	968.483	0.312414	80.404	56.7357	0.872856
165.075	790.216	0.316086	80.6933	26.7423	0.668558		165.363	833.105	0.333242	80.8073	38.5157	0.641928		165.325	750.306	0.250102	80.8085	33.7427	0.843567			165.163	3064.86	0.34054	80.775	49.6803	0.662404		164.92	2876.78	0.653814	161.074	53.54	0.594889		164.865	916.87	0.295765	80.871	55.2833	0.850513
166.028	830.517	0.332207	81.1583	26.3965	0.659912		166.316	692.677	0.277071	81.2733	37.229	0.620483		166.277	861.697	0.287232	81.2735	32.4147	0.810367			166.115	3309.44	0.367715	81.24	49.3067	0.657422		165.873	2407.91	0.547252	162.004	53.042	0.589356		165.817	920.432	0.296914	81.338	53.872	0.8288
166.982	806.276	0.32251	81.6243	26.6317	0.665792		167.268	683.462	0.273385	81.7383	38.142	0.6357		167.229	754.775	0.251592	81.7385	30.215	0.755375			167.067	2876.6	0.319623	81.705	48.8083	0.650778		166.826	2431.56	0.552628	162.934	53.042	0.589356		166.77	918.729	0.296364	81.805	50.1783	0.771974
167.935	679.347	0.271739	82.0893	26.5625	0.664062		168.221	596.245	0.238498	82.2033	40.2173	0.670289		168.181	812.916	0.270972	82.2035	28.6377	0.715942			168.019	2505.01	0.278334	82.171	48.8083	0.650778		167.779	2336.58	0.531042	163.865	47.563	0.528478		167.722	974.141	0.314239	82.2711	47.273	0.727277
168.888	763.038	0.305215	82.5543	26.7423	0.668558		169.173	653.637	0.261455	82.6683	39.8023	0.663372		169.134	876.513	0.292171	82.6685	26.8943	0.672358			168.971	2581.48	0.286831	82.636	49.348	0.657973		168.733	2260.25	0.513694	164.795	46.069	0.511878		168.674	993.164	0.320375	82.7381	44.9073	0.690882
169.841	705.486	0.282195	83.0193	27.2127	0.680318		170.126	604.787	0.241915	83.1333	39.844	0.664067		170.086	811.374	0.270458	83.1345	27.3923	0.684808			169.923	2435.14	0.270571	83.101	50.8423	0.677898		169.686	2395.97	0.544538	165.725	43.33	0.481444		169.627	895.492	0.288868	83.205	44.2017	0.680026
170.794	715.66	0.286264	83.4843	28.7207	0.718017		171.078	606.367	0.242547	83.5993	38.3497	0.639161		171.038	794.732	0.264911	83.5995	28.9697	0.724242			170.875	2462.61	0.273624	83.566	50.2197	0.669596		170.639	2514.6	0.5715	166.656	48.311	0.536789		170.579	749.228	0.241686	83.672	44.077	0.678108
171.748	694.436	0.277774	83.9493	29.3571	0.733927		172.031	697.808	0.279123	84.0643	37.7683	0.629472		171.99	724.497	0.241499	84.0645	30.3393	0.758483			171.827	2544.74	0.282749	84.031	50.2197	0.669596		171.593	2629.94	0.597713	167.586	51.797	0.575522		171.531	809.53	0.261139	84.139	46.6087	0.717056
172.701	579.286	0.231714	84.4153	28.7622	0.719055		172.984	593.492	0.237397	84.5293	35.942	0.599033		172.942	673.133	0.224378	84.5295	29.6753	0.741883			172.779	2390.27	0.265585	84.497	48.3933	0.645244		172.546	2537.52	0.57671	168.517	53.042	0.589356		172.483	834.035	0.269043	84.606	46.8993	0.721528
173.654	645.247	0.258099	84.8803	27.1297	0.678242		173.936	552.472	0.220989	84.9943	36.4817	0.608028		173.895	683.734	0.227911	84.9945	29.7583	0.743958			173.731	2025.67	0.225074	84.962	47.4387	0.632516		173.499	2238.66	0.508787	169.447	53.789	0.597656		173.436	1004.06	0.323892	85.0721	46.609	0.717062
174.607	674.722	0.269889	85.3453	25.9123	0.647806		174.889	527.81	0.211124	85.4593	36.0253	0.600422		174.847	688.876	0.229625	85.4605	28.7207	0.718017			174.684	2476.68	0.275186	85.427	47.7293	0.636391		174.452	2334.02	0.530459	170.377	47.812	0.531244		174.388	960.129	0.309719	85.5391	45.281	0.696631
175.56	724.573	0.289829	85.8103	25.1929	0.629822		175.841	581.299	0.23252	85.9243	37.6027	0.626711		175.799	694.681	0.23156	85.9255	28.4717	0.711792			175.636	2583.99	0.287109	85.892	50.5103	0.673471		175.406	2120.55	0.481943	171.308	50.303	0.558922		175.34	908.044	0.292917	86.0061	44.451	0.683862
176.514	748.831	0.299532	86.2753	24.8332	0.620829		176.794	676.459	0.270583	86.3903	40.259	0.670983		176.751	670.837	0.223612	86.3905	27.766	0.69415			176.588	2630.57	0.292285	86.357	51.0917	0.681222		176.359	1980.09	0.45002	172.238	48.311	0.536789		176.292	879.015	0.283553	86.4731	45.032	0.6928
177.467	748.031	0.299212	86.7413	24.7778	0.619446		177.746	615.017	0.246007	86.8553	41.2967	0.688278		177.703	717.144	0.239048	86.8555	27.7247	0.693117			177.54	2347.3	0.260811	86.822	50.303	0.670707		177.312	1831.67	0.416289	173.168	47.314	0.525711		177.245	836.161	0.269729	86.94	44.451	0.683862
178.42	738.1	0.29524	87.2063	24.7225	0.618062		178.699	664.536	0.265814	87.3203	40.3007	0.671678		178.656	732.681	0.244227	87.3205	28.9283	0.723208			178.492	2519.87	0.279985	87.288	48.8503	0.651338		178.266	1962.59	0.446044	174.099	49.805	0.553389		178.197	938.232	0.302655	87.407	46.1527	0.710041
179.373	659.324	0.26373	87.6713	24.8194	0.620484		179.652	659.455	0.263782	87.7853	38.433	0.64055		179.608	795.186	0.265062	87.7855	28.97	0.72425			179.444	2286.04	0.254005	87.753	48.2277	0.643036		179.219	1972.3	0.44825	175.029	43.579	0.484211		179.149	890.009	0.2871	87.874	48.4767	0.745795
180.326	622.455	0.248982	88.1363	24.9024	0.622559		180.604	512.605	0.205042	88.2503	41.8363	0.697272		180.56	759.148	0.253049	88.2515	28.0983	0.702458			180.396	2439.32	0.271035	88.218	48.4353	0.645804		180.172	1860.05	0.422738	175.96	44.824	0.498044		180.102	858.816	0.277037	88.3401	49.1407	0.75601
181.28	627.113	0.250845	88.6013	25.5249	0.638123		181.557	560.695	0.224278	88.7163	45.8207	0.763678		181.512	939.325	0.313108	88.7165	27.1437	0.678592			181.348	2625.16	0.291685	88.683	46.194	0.61592		181.125	1778.47	0.404197	176.89	40.342	0.448244		181.054	723.139	0.233271	88.8071	50.6347	0.778995
182.233	690.037	0.276015	89.0673	26.0783	0.651957		182.509	542.914	0.217165	89.1813	48.6843	0.811406		182.465	787.036	0.262345	89.1815	24.7363	0.618408			182.3	2322.95	0.258105	89.148	44.3263	0.591018		182.079	1739.99	0.395453	177.82	33.12	0.368		182.006	821.843	0.265111	89.2741	50.5933	0.778359
183.186	613.105	0.245242	89.5323	26.5625	0.664063		183.462	552.017	0.220807	89.6463	47.937	0.79895		183.417	894.46	0.298153	89.6465	24.0723	0.601808			183.252	2250.64	0.250071	89.614	42.0433	0.560578		183.032	1746.69	0.396975	178.751	39.844	0.442711		182.958	790.462	0.254988	89.7411	51.88	0.798154
184.139	585.55	0.23422	89.9973	27.1436	0.678589		184.415	615.113	0.246045	90.1113	45.5297	0.758828		184.369	837.544	0.279181	90.1115	23.9477	0.598692			184.204	2112.52	0.234724	90.079	41.2547	0.550062		183.985	1675.81	0.380865	179.681	40.84	0.453778		183.911	766.916	0.247392	90.2081	49.6387	0.763672
185.092	674.302	0.269721	90.4623	27.8768	0.69692		185.367	656.429	0.262572	90.5763	45.82	0.763667		185.321	687.508	0.229169	90.5775	25.6493	0.641233			185.156	1954.7	0.217189	90.544	44.409	0.59212		184.938	1657.14	0.376624	180.611	37.852	0.420578		184.863	843.248	0.272016	90.675	48.435	0.745154
186.046	648.338	0.259335	90.9273	28.7899	0.719747		186.32	655.554	0.262222	91.0423	47.3973	0.789955		186.273	778.528	0.259509	91.0425	24.3627	0.609067			186.108	2097.82	0.233091	91.009	49.265	0.656867		185.892	1722.38	0.391449	181.542	36.855	0.4095		185.815	832.765	0.268634	91.1411	46.5257	0.71578
186.999	676.669	0.270668	91.3923	29.2049	0.730123		187.272	678.535	0.271414	91.5073	48.0613	0.801022		187.226	707.198	0.235733	91.5075	23.2423	0.581058			187.06	2185.11	0.242791	91.474	53.0003	0.706671		186.845	1785.45	0.405785	182.472	38.599	0.428878		186.767	816.229	0.2633	91.6081	45.6543	0.702374
187.952	660.831	0.264332	91.8583	29.5231	0.738077		188.225	725.609	0.290244	91.9723	47.356	0.789267		188.178	753.816	0.251272	91.9725	22.5783	0.564458			188.012	1793.68	0.199298	91.94	52.0043	0.693391		187.798	1697.06	0.385696	183.403	38.599	0.428878		187.72	786.433	0.253688	92.0751	44.1187	0.678749
188.905	724.157	0.289663	92.3233	29.2879	0.732198		189.177	584.991	0.233996	92.4373	45.6957	0.761594		189.13	803.793	0.267931	92.4375	24.2383	0.605958			188.964	1769.25	0.196584	92.405	46.8993	0.625324		188.752	1660.6	0.377409	184.333	31.875	0.354167		188.672	907.217	0.292651	92.5421	43.9527	0.676195
189.858	673.082	0.269233	92.7883	29.0112	0.72528		190.13	668.913	0.267565	92.9023	44.2847	0.738078		190.082	760.83	0.25361	92.9025	25.857	0.646425			189.916	1972.89	0.219211	92.87	42.9567	0.572756		189.705	1547.34	0.351669	185.263	32.622	0.362467		189.624	731.174	0.235863	93.0091	45.488	0.699815
190.812	583.661	0.233465	93.2533	28.7899	0.719747		191.083	705.757	0.282303	93.3673	44.1187	0.735311		191.034	842.994	0.280998	93.3685	27.1437	0.678592			190.869	1861.08	0.206787	93.335	41.836	0.557813		190.658	1657.86	0.376787	186.194	36.357	0.403967		190.577	784.606	0.253099	93.4761	46.8577	0.720887
191.765	638.402	0.255361	93.7183	28.9559	0.723897		192.035	673.156	0.269262	93.8333	42.7907	0.713178		191.987	880.81	0.293603	93.8335	29.1773	0.729433			191.821	1880.31	0.208923	93.8	45.779	0.610387		191.611	1431.17	0.325265	187.124	32.622	0.362467		191.529	800.042	0.258078	93.943	46.9823	0.722805
192.718	606.417	0.242567	94.1843	28.6792	0.71698		192.988	666.41	0.266564	94.2983	42.417	0.70695		192.939	845.364	0.281788	94.2985	30.7127	0.767817			192.773	2002.07	0.222452	94.265	49.7217	0.662956		192.565	1503.05	0.341602	188.054	35.61	0.395667		192.481	759.178	0.244896	94.409	48.3107	0.743241
193.671	649.825	0.25993	94.6493	28.1535	0.703838		193.94	623.795	0.249518	94.7633	42.2093	0.703489		193.891	948.649	0.316217	94.7635	30.422	0.76055			193.725	1951.41	0.216823	94.731	50.7177	0.676236		193.518	1425.39	0.323953	188.985	38.848	0.431644		193.433	755.328	0.243654	94.8761	47.356	0.728554
194.624	437.734	0.175094	95.1143	27.7108	0.69277		194.893	556.557	0.222623	95.2283	43.33	0.722167		194.843	947.148	0.315716	95.2285	30.09	0.75225			194.677	1844.79	0.204977	95.196	50.178	0.66904		194.471	1363.79	0.309953	189.915	40.093	0.445478		194.386	728.519	0.235006	95.3431	46.2767	0.711949
195.578	489.555	0.195822	95.5793	28.0428	0.70107		195.845	442.013	0.176805	95.6933	44.9903	0.749839		195.795	894.335	0.298112	95.6945	30.2977	0.757442			195.629	1956.06	0.21734	95.661	49.3897	0.658529		195.425	1371.23	0.311643	190.845	32.373	0.3597		195.338	802.079	0.258735	95.8101	42.9977	0.661503
196.531	541.568	0.216627	96.0443	27.8768	0.69692		196.798	506.549	0.20262	96.1593	44.9903	0.749839		196.748	719.071	0.23969	96.1595	31.709	0.792725			196.581	2126.6	0.236289	96.126	51.465	0.6862		196.378	1238.89	0.281567	191.776	31.377	0.348633		196.29	813.749	0.2625	96.2771	41.8357	0.643626
197.484	550.254	0.220101	96.5093	26.8807	0.672018		197.751	408.657	0.163463	96.6243	43.6207	0.727011		197.7	712.434	0.237478	96.6245	31.543	0.788575			197.533	2107.07	0.234119	96.591	53.6233	0.714978		197.331	1153.13	0.262075	192.706	28.887	0.320967		197.242	800.055	0.258082	96.7441	41.5453	0.639159
198.437	569.743	0.227897	96.9753	25.7601	0.644003		198.703	393.049	0.15722	97.0893	43.2057	0.720094		198.652	642.732	0.214244	97.0895	28.8453	0.721133			198.485	2042.63	0.226959	97.057	56.819	0.757587		198.284	1195.38	0.271677	193.637	25.898	0.287756		198.195	797.052	0.257113	97.21	42.6247	0.655764
199.39	473.331	0.189332	97.4403	26.2581	0.656454		199.656	444.577	0.177831	97.5543	42.2097	0.703495		199.604	627.022	0.209007	97.5545	25.608	0.6402			199.437	2128.48	0.236498	97.522	60.3053	0.804071		199.238	1161.09	0.263883	194.567	32.124	0.356933		199.147	971.945	0.313531	97.677	44.7	0.687692
200.344	487.353	0.194941	97.9053	28.112	0.7028		200.608	476.551	0.190621	98.0193	42.9153	0.715255		200.557	771.761	0.257254	98.0205	23.367	0.584175			200.389	1976.2	0.219578	97.987	62.339	0.831187		200.191	1216.06	0.276378	195.497	34.365	0.381833		200.099	903.24	0.291368	98.144	48.1863	0.741328
201.297	433.802	0.173521	98.3703	29.4816	0.73704		201.561	422.843	0.169137	98.4843	42.251	0.704183		201.509	898.021	0.29934	98.4855	22.703	0.567575			201.341	1838.24	0.204249	98.452	63.1277	0.841702		201.144	1239.15	0.281625	196.428	30.132	0.3348		201.052	734.555	0.236953	98.6111	51.3407	0.789856
202.25	505.483	0.202193	98.8353	29.4539	0.736348		202.513	403.479	0.161392	98.9503	43.2887	0.721478		202.461	732.991	0.24433	98.9505	22.62	0.5655			202.293	1948.32	0.216479	98.917	59.5167	0.793556		202.097	1266.66	0.287878	197.358	24.902	0.276689		202.004	670.623	0.21633	99.0781	51.88	0.798154
203.203	506.511	0.202604	99.3013	29.0251	0.725627		203.466	406.2	0.16248	99.4153	42.334	0.705567		203.413	827.123	0.275708	99.4155	22.288	0.5572			203.245	2121.42	0.235713	99.382	56.2793	0.750391		203.051	1171.59	0.26627	198.288	30.381	0.337567		202.956	691.482	0.223059	99.5451	50.5103	0.777082
204.156	513.632	0.205453	99.7663	29.4263	0.735657		204.419	348.947	0.139579	99.8803	41.089	0.684817		204.365	808.262	0.269421	99.8805	22.537	0.563425			204.197	2015.5	0.223944	99.848	53.0833	0.707778		204.004	1251.78	0.284495	199.219	27.393	0.304367		203.908	707.193	0.228127	100.012	48.4767	0.745795
205.11	497.505	0.199002	100.231	30.118	0.75295		205.371	339.296	0.135718	100.345	40.1757	0.669594		205.318	802.812	0.267604	100.346	23.45	0.58625			205.149	1999.08	0.22212	100.313	53.374	0.711653		204.957	1321.99	0.300452	200.149	29.136	0.323733		204.861	772.933	0.249333	100.478	48.3523	0.743882
206.063	539.736	0.215894	100.696	29.6615	0.741537		206.324	413.738	0.165495	100.81	42.1263	0.702106		206.27	831.907	0.277302	100.812	24.2383	0.605958			206.101	2051.33	0.227926	100.778	53.5817	0.714422		205.911	1204.7	0.273795	201.08	29.385	0.3265		205.813	712.168	0.229732	100.945	51.0917	0.786026
207.016	523.766	0.209507	101.161	28.1535	0.703837		207.276	373.861	0.149544	101.276	46.6917	0.778195		207.222	817.602	0.272534	101.277	22.9517	0.573792			207.054	2078.14	0.230904	101.243	54.3703	0.724938		206.864	1260.43	0.286461	202.01	24.404	0.271156		206.765	725.889	0.234158	101.412	51.2577	0.78858
207.969	579.895	0.231958	101.627	26.1198	0.652995		208.229	326.513	0.130605	101.741	48.7253	0.812089		208.174	832.337	0.277446	101.742	21.4573	0.536433			208.006	1926.52	0.214058	101.708	53.291	0.710547		207.817	1265.32	0.287573	202.94	25.649	0.284989		207.717	704.987	0.227415	101.879	52.3367	0.80518
208.922	532.506	0.213002	102.092	25.0407	0.626018		209.182	349.854	0.139942	102.206	48.9743	0.816239		209.126	850.145	0.283382	102.207	21.499	0.537475			208.958	1772.37	0.19693	102.174	52.7927	0.703902		208.77	1152.83	0.262007	203.871	24.404	0.271156		208.67	701.895	0.226418	102.346	50.303	0.773892
209.876	501.58	0.200632	102.557	24.5565	0.613912		210.134	381.13	0.152452	102.671	45.9447	0.765745		210.079	958.375	0.319458	102.672	24.4457	0.611142			209.91	1933.72	0.214857	102.639	52.5853	0.701138		209.724	1159.22	0.26346	204.801	31.377	0.348633		209.622	768.696	0.247967	102.813	50.2613	0.773251
210.829	498.34	0.199336	103.022	25.0822	0.627055		211.087	394.665	0.157866	103.136	43.662	0.7277		211.031	755.621	0.251874	103.138	26.77	0.66925			210.862	1936.42	0.215158	103.104	51.4233	0.685644		210.677	1249.29	0.283929	205.731	26.646	0.296067		210.574	753.657	0.243115	103.279	49.7217	0.764949
211.782	464.117	0.185647	103.487	24.9854	0.624635		212.039	408.837	0.163535	103.602	41.5037	0.691728		211.983	853.057	0.284352	103.603	28.098	0.70245			211.814	1741.82	0.193535	103.569	49.4727	0.659636		211.63	1180.47	0.26829	206.662	24.404	0.271156		211.527	788.21	0.254261	103.746	49.8047	0.766226
212.735	531.927	0.212771	103.952	24.6118	0.615296		212.992	324.963	0.129985	104.067	40.5907	0.676511		212.935	824.618	0.274873	104.068	28.2227	0.705567			212.766	1754.84	0.194982	104.034	46.1937	0.615916		212.584	944.893	0.214748	207.592	24.653	0.273922		212.479	761.503	0.245646	104.213	47.5633	0.731744
213.688	535.392	0.214157	104.418	23.5051	0.587627		213.944	353.203	0.141281	104.532	38.308	0.638467		213.887	888.256	0.296085	104.533	29.5507	0.738767			213.718	2001.45	0.222383	104.5	44.658	0.59544		213.537	926.669	0.210607	208.523	22.412	0.249022		213.431	710.138	0.229077	104.68	46.4843	0.715144
214.642	524.017	0.209607	104.883	22.9793	0.574483		214.897	417.804	0.167122	104.997	36.067	0.601117		214.84	854.418	0.284806	104.998	29.8827	0.747067			214.67	2043.43	0.227048	104.965	43.911	0.58548		214.49	959.172	0.217994	209.453	21.416	0.237956		214.383	697.751	0.225081	105.147	44.326	0.681938
215.595	573.07	0.229228	105.348	22.8687	0.571716		215.85	358.064	0.143226	105.462	34.3653	0.572755		215.792	880.282	0.293427	105.464	29.924	0.7481			215.622	1956.3	0.217366	105.43	44.741	0.596547		215.443	1012.83	0.230188	210.383	23.159	0.257322		215.336	718.815	0.231876	105.614	45.7787	0.704287
216.548	501.243	0.200497	105.813	23.5604	0.589009		216.802	383.16	0.153264	105.927	34.656	0.5776		216.744	832.712	0.277571	105.929	30.2563	0.756408			216.574	2116.42	0.235157	105.895	45.1977	0.602636		216.397	986.687	0.224247	211.314	19.922	0.221356		216.288	736.987	0.237738	106.081	45.3637	0.697903
217.501	512.004	0.204801	106.278	24.93	0.62325		217.755	357.904	0.143162	106.393	35.3613	0.589356		217.696	885.228	0.295076	106.394	30.0903	0.752258			217.526	2255.99	0.250665	106.36	48.02	0.640267		217.35	1024.03	0.232735	212.244	26.396	0.293289		217.24	650.099	0.209709	106.547	46.0693	0.708759
218.454	525.755	0.210302	106.744	27.1435	0.678589		218.707	380.045	0.152018	106.858	37.3533	0.622556		218.649	904.858	0.301619	106.859	28.0153	0.700383			218.478	2296.43	0.255158	106.825	50.1367	0.668489		218.303	1023.63	0.232643	213.174	21.665	0.240722		218.192	733.913	0.236746	107.014	44.6167	0.68641
219.408	464.667	0.185867	107.209	29.4401	0.736003		219.66	328.713	0.131485	107.323	38.5983	0.643305		219.601	789.112	0.263037	107.324	24.695	0.617375			219.43	2155.64	0.239515	107.291	53.4983	0.713311		219.257	1029.69	0.234021	214.105	21.167	0.235189		219.145	721.264	0.232666	107.481	46.1937	0.710672
220.361	497.544	0.199017	107.674	31.9303	0.798258		220.612	378.499	0.1514	107.788	39.3457	0.655761		220.553	847.611	0.282537	107.789	21.5407	0.538517			220.382	2109.57	0.234397	107.756	53.0003	0.706671		220.21	1083.58	0.246268	215.035	18.179	0.201989		220.097	618.955	0.199663	107.948	48.3517	0.743872
221.314	458.929	0.183572	108.139	34.4067	0.860169		221.565	378.307	0.151323	108.253	38.8893	0.648155		221.505	786.198	0.262066	108.255	19.7143	0.492858			221.334	1970.77	0.218975	108.221	51.8383	0.691178		221.163	1030.71	0.234253	215.965	23.657	0.262856		221.049	652.098	0.210354	108.415	51.5477	0.793041
222.267	493.702	0.197481	108.604	37.2152	0.930379		222.518	383.629	0.153452	108.719	37.7687	0.629478		222.457	738.382	0.246127	108.72	17.39	0.43475			222.287	2065.72	0.229525	108.686	49.6803	0.662404		222.116	975.838	0.221781	216.896	20.669	0.229656		222.002	694.592	0.224062	108.882	49.016	0.754092
223.22	566.325	0.22653	109.069	38.6401	0.966004		223.47	325.93	0.130372	109.184	37.0213	0.617022		223.41	738.507	0.246169	109.185	17.6807	0.442017			223.239	2196.32	0.244035	109.151	47.8957	0.638609		223.07	1001.62	0.227641	217.826	22.91	0.254556		222.954	727.599	0.234709	109.348	47.854	0.736215
224.174	487.562	0.195025	109.535	37.7132	0.94283		224.423	401.246	0.160499	109.649	36.2327	0.603878		224.362	784.855	0.261618	109.65	21.167	0.529175			224.191	2072.59	0.230287	109.617	47.1487	0.628649		224.023	1150.95	0.26158	218.757	19.673	0.218589		223.906	749.482	0.241769	109.815	44.1187	0.678749
225.127	520.073	0.208029	110	34.8771	0.871927		225.375	351.217	0.140487	110.114	36.2327	0.603878		225.314	653.228	0.217743	110.115	25.691	0.642275			225.143	2211.85	0.245761	110.082	48.3937	0.645249		224.976	1286.04	0.292281	219.687	22.91	0.254556		224.858	676.259	0.218148	110.282	43.0397	0.662149
226.08	485.166	0.194066	110.465	31.626	0.790649		226.328	311.077	0.124431	110.579	36.4403	0.607339		226.266	705.38	0.235127	110.581	27.434	0.68585			226.095	2063.22	0.229247	110.547	50.4273	0.672364		225.929	1262.45	0.28692	220.617	23.159	0.257322		225.811	684.904	0.220937	110.749	41.6287	0.640441
227.033	505.103	0.202041	110.93	29.2049	0.730123		227.28	368.33	0.147332	111.044	35.6103	0.593505		227.218	705.93	0.23531	111.046	27.3097	0.682742			227.047	2144.02	0.238225	111.012	52.1703	0.695604		226.883	1063.11	0.241617	221.548	21.167	0.235189		226.763	688.289	0.222029	111.216	42.002	0.646185
227.986	424.978	0.169991	111.395	27.2127	0.680318		228.233	378.252	0.151301	111.51	37.3537	0.622561		228.171	655.597	0.218532	111.511	26.8117	0.670292			227.999	2048.77	0.227641	111.477	51.8383	0.691178		227.836	1038.41	0.236001	222.478	18.926	0.210289		227.715	768.371	0.247862	111.683	42.085	0.647462
228.94	488.335	0.195334	111.861	25.9814	0.649536		229.186	371.261	0.148504	111.975	40.0513	0.667522		229.123	702.143	0.234048	111.976	25.9403	0.648508			228.951	1949.03	0.216559	111.942	50.8837	0.678449		228.789	1032.18	0.234585	223.408	22.163	0.246256		228.667	650.847	0.209951	112.15	39.719	0.611062
229.893	473.518	0.189407	112.326	25.5941	0.639852		230.138	306.323	0.122529	112.44	44.3677	0.739461		230.075	719.619	0.239873	112.441	26.9363	0.673408			229.903	2001.92	0.222436	112.408	51.2573	0.683431		229.743	1111.41	0.252594	224.339	20.669	0.229656		229.62	614.364	0.198182	112.616	37.395	0.575308
230.846	506.516	0.202607	112.791	26.3273	0.658183		231.091	358.249	0.143299	112.905	47.107	0.785117		231.027	609.947	0.203316	112.906	28.6793	0.716983			230.855	2180.07	0.242231	112.873	50.8837	0.678449		230.696	1171.87	0.266333	225.269	26.147	0.290522		230.572	698.947	0.225467	113.083	37.81	0.581692
231.799	516.914	0.206765	113.256	27.019	0.675476		232.043	398.597	0.159439	113.37	46.9827	0.783045		231.979	644.469	0.214823	113.372	31.3353	0.783383			231.807	1813.58	0.201508	113.338	51.6723	0.688964		231.649	1119.87	0.254516	226.2	28.14	0.312667		231.524	633.601	0.204387	113.55	39.7607	0.611703
232.752	548.214	0.219286	113.721	27.1851	0.679627		232.996	323.947	0.129579	113.836	45.1563	0.752605		232.932	695.764	0.231921	113.837	32.29	0.80725			232.759	1743.12	0.19368	113.803	50.2613	0.670151		232.602	1104.51	0.251025	227.13	25.898	0.287756		232.477	613.396	0.19787	114.017	43.2883	0.665974
233.706	470.672	0.188269	114.187	26.7562	0.668905		233.949	329.418	0.131767	114.301	43.247	0.720783		233.884	604.427	0.201476	114.302	32.041	0.801025			233.711	1632.92	0.181436	114.268	49.7633	0.663511		233.556	1107.1	0.251613	228.06	26.147	0.290522		233.429	599.746	0.193466	114.484	44.8653	0.690236
234.659	444.393	0.177757	114.652	26.7977	0.669942		234.901	356.295	0.142518	114.766	43.828	0.730467		234.836	660.277	0.220092	114.767	31.3357	0.783392			234.663	1572.73	0.174748	114.734	47.937	0.63916		234.509	1030.98	0.234313	228.991	28.638	0.3182		234.381	694.769	0.224119	114.951	47.3143	0.727913
235.612	497.48	0.198992	115.117	27.5032	0.687581		235.854	442.213	0.176885	115.231	43.5377	0.725628		235.788	697.508	0.232503	115.232	30.298	0.75745			235.615	1620.87	0.180097	115.199	47.688	0.63584		235.462	991.747	0.225397	229.921	23.408	0.260089		235.333	681.881	0.219962	115.417	49.431	0.760477
236.565	590.548	0.236219	115.582	28.4025	0.710063		236.806	454.34	0.181736	115.696	43.0397	0.717328		236.741	609.86	0.203287	115.698	28.5133	0.712833			236.567	1746.01	0.194001	115.664	48.601	0.648013		236.416	985.294	0.22393	230.851	22.661	0.251789		236.286	622.69	0.200868	115.884	49.3897	0.759841
237.518	456.838	0.182735	116.047	28.9559	0.723897		237.759	408.75	0.1635	116.162	41.0473	0.684122		237.693	598.393	0.199464	116.163	27.6417	0.691042			237.519	1862	0.206889	116.129	49.9707	0.666276		237.369	935.249	0.212557	231.782	25.4	0.282222		237.238	664.089	0.214222	116.351	48.933	0.752815
238.471	522.797	0.209119	116.512	28.6377	0.715942		238.711	390.894	0.156358	116.627	40.5493	0.675822		238.645	648.6	0.2162	116.628	28.2227	0.705567			238.472	1669.69	0.185521	116.594	51.9213	0.692284		238.322	911.74	0.207214	232.712	24.155	0.268389		238.19	747.417	0.241102	116.818	46.3183	0.71259
239.425	502.174	0.20087	116.978	28.3333	0.708333		239.664	350.851	0.140341	117.092	41.1303	0.685505		239.597	635.481	0.211827	117.093	29.5093	0.737733			239.424	1687.8	0.187533	117.06	53.6647	0.715529		239.275	835.355	0.189853	233.643	23.906	0.265622		239.142	782.549	0.252435	117.285	44.16	0.679385
240.378	534.203	0.213681	117.443	27.7384	0.693461		240.617	363.483	0.145393	117.557	42.251	0.704183		240.549	618.018	0.206006	117.558	30.7543	0.768858			240.376	1667.21	0.185246	117.525	53.7893	0.717191		240.229	745.059	0.169331	234.573	20.171	0.224122		240.095	719.899	0.232225	117.752	42.5	0.653846
241.331	506.373	0.202549	117.908	27.5033	0.687582		241.569	400.127	0.160051	118.022	42.4583	0.707639		241.502	624.61	0.208203	118.024	28.098	0.70245			241.328	1719.9	0.1911	117.99	52.3367	0.697822		241.182	849.382	0.193041	235.503	17.93	0.199222		241.047	751.892	0.242546	118.219	43.081	0.662785
242.284	608.553	0.243421	118.373	26.7285	0.668213		242.522	388.738	0.155495	118.487	40.9227	0.682044		242.454	587.002	0.195667	118.489	25.4417	0.636042			242.28	1799.48	0.199942	118.455	49.8463	0.664618		242.135	878.459	0.19965	236.434	18.428	0.204756		241.999	760.116	0.245199	118.685	46.941	0.722169
243.238	577.149	0.23086	118.838	25.8984	0.647461		243.474	296.282	0.118513	118.953	39.47	0.657833		243.406	654.841	0.21828	118.954	23.6987	0.592467			243.232	1936.12	0.215125	118.92	48.02	0.640267		243.088	835.898	0.189977	237.364	20.918	0.232422		242.952	757.834	0.244463	119.152	49.3067	0.758564
244.191	606.112	0.242445	119.304	25.2067	0.630167		244.427	317.292	0.126917	119.418	40.134	0.6689		244.358	668.921	0.222974	119.419	23.1177	0.577942			244.184	2077.41	0.230824	119.385	46.5673	0.620898		244.042	842.305	0.191433	238.294	21.665	0.240722		243.904	736.925	0.237718	119.619	49.0577	0.754733
245.144	607.279	0.242912	119.769	24.9162	0.622904		245.379	362.855	0.145142	119.883	40.6737	0.677895		245.31	709.325	0.236442	119.884	24.1553	0.603883			245.136	2367.57	0.263064	119.851	45.5713	0.607618		244.995	828.68	0.188336	239.225	19.922	0.221356		244.856	687.531	0.221784	120.086	45.4883	0.69982
246.097	525.494	0.210198	120.234	24.6671	0.616678		246.332	320.579	0.128231	120.348	39.0137	0.650228		246.263	671.899	0.223966	120.349	25.8983	0.647458			246.088	2237.87	0.248652	120.316	43.9527	0.586036		245.948	831.41	0.188957	240.155	18.428	0.204756		245.808	632.631	0.204075	120.553	42.2923	0.650651
247.05	545.495	0.218198	120.699	24.1691	0.604227		247.285	414.656	0.165862	120.813	36.731	0.612183		247.215	489.273	0.163091	120.815	27.102	0.67755			247.04	2082.01	0.231335	120.781	43.164	0.57552		246.902	850.624	0.193324	241.086	19.922	0.221356		246.761	760.929	0.245461	121.02	40.6323	0.625113
248.003	560.183	0.224073	121.164	23.6849	0.592122		248.237	431.11	0.172444	121.279	35.0293	0.583822		248.167	510.612	0.170204	121.28	28.1397	0.703492			247.992	2136.76	0.237418	121.246	42.998	0.573307		247.855	872.352	0.198262	242.016	18.926	0.210289		247.713	673.007	0.217099	121.486	39.9683	0.614897
248.957	488.796	0.195518	121.63	24.3628	0.60907		249.19	361.8	0.14472	121.744	36.4403	0.607339		249.119	465.295	0.155098	121.745	27.3097	0.682742			248.944	2123.1	0.2359	121.711	44.2017	0.589356		248.808	852.938	0.193849	242.946	21.416	0.237956		248.665	664.493	0.214353	121.953	40.093	0.616815
249.91	478.096	0.191238	122.095	24.8885	0.622212		250.142	396.448	0.158579	122.209	35.9423	0.599039		250.071	628.126	0.209375	122.21	29.2603	0.731508			249.896	2275.92	0.25288	122.177	43.9943	0.586591		249.761	908.667	0.206515	243.877	15.938	0.177089		249.617	685.811	0.221229	122.42	39.1797	0.602764
250.863	520.026	0.20801	122.56	25.3727	0.634317		251.095	359.874	0.14395	122.674	35.3197	0.588661		251.024	637.891	0.21263	122.675	28.5547	0.713867			250.848	2278.11	0.253124	122.642	44.9903	0.599871		250.715	850.66	0.193332	244.807	19.673	0.218589		250.57	632.886	0.204157	122.887	37.229	0.572754
251.816	486.758	0.194703	123.025	24.6948	0.61737		252.047	357.407	0.142963	123.139	32.4143	0.540239		251.976	582.42	0.19414	123.141	26.9777	0.674442			251.8	2129.52	0.236614	123.107	45.447	0.60596		251.668	819.072	0.186153	245.737	19.673	0.218589		251.522	607.727	0.196041	123.354	35.6933	0.549128
252.769	466.793	0.186717	123.49	24.6257	0.615641		253	423.072	0.169229	123.604	32.3313	0.538856		252.928	586.382	0.195461	123.606	24.031	0.600775			252.752	1980.95	0.220106	123.572	45.6543	0.608724		252.621	719.155	0.163444	246.668	20.171	0.224122		252.474	535.349	0.172693	123.821	36.7727	0.565733
253.723	398.433	0.159373	123.955	25.0545	0.626363		253.953	475.36	0.190144	124.07	33.4933	0.558222		253.88	550.435	0.183478	124.071	24.1557	0.603892			253.704	1985.15	0.220572	124.037	43.9527	0.586036		253.575	818.475	0.186017	247.598	17.93	0.199222		253.427	579.685	0.186995	124.288	40.259	0.619369
254.676	417.392	0.166957	124.421	25.5111	0.637777		254.905	424.861	0.169944	124.535	35.527	0.592117		254.833	599.911	0.19997	124.536	26.1477	0.653692			254.657	1959.26	0.217695	124.503	42.2923	0.563898		254.528	799.043	0.181601	248.528	18.179	0.201989		254.379	532.685	0.171834	124.754	43.2887	0.66598
255.629	460.565	0.184226	124.886	25.1514	0.628784		255.858	504.577	0.201831	125	35.3197	0.588661		255.785	551.926	0.183975	125.001	27.6417	0.691042			255.609	1941.84	0.215759	124.968	41.8357	0.557809		255.481	796.879	0.181109	249.459	18.428	0.204756		255.331	576.107	0.185841	125.221	42.6247	0.655764
256.582	430.403	0.172161	125.351	23.6711	0.591777		256.81	392.687	0.157075	125.465	35.4443	0.590739		256.737	661.395	0.220465	125.466	27.6417	0.691042			256.561	1885.15	0.209461	125.433	41.296	0.550613		256.434	873.916	0.198617	250.389	17.183	0.190922		256.283	669.708	0.216035	125.688	42.1263	0.648097
257.535	466.277	0.186511	125.816	22.0524	0.55131		257.763	310.96	0.124384	125.93	36.98	0.616333		257.689	578.839	0.192946	125.932	25.442	0.63605			257.513	2044.86	0.227207	125.898	41.213	0.549507		257.388	901.603	0.20491	251.32	18.428	0.204756		257.236	690.257	0.222664	126.155	41.919	0.644908
258.489	415.753	0.166301	126.281	20.9872	0.524679		258.716	349.802	0.139921	126.396	39.9267	0.665444		258.641	596.428	0.19881	126.397	23.865	0.596625			258.465	2083.6	0.231511	126.363	41.379	0.55172		258.341	924.356	0.210081	252.25	18.179	0.201989		258.188	636.405	0.205292	126.622	43.2053	0.664697
259.442	399.789	0.159916	126.747	20.1847	0.504619		259.668	396.624	0.15865	126.861	42.334	0.705567		259.594	641.029	0.213676	126.862	22.7443	0.568608			259.417	2228.54	0.247615	126.828	41.0057	0.546742		259.294	990.738	0.225168	253.18	19.175	0.213056		259.14	592.437	0.191109	127.089	43.828	0.674277
260.395	334.453	0.133781	127.212	19.9357	0.498393		260.621	379.748	0.151899	127.326	43.3717	0.722861		260.546	578.028	0.192676	127.327	21.8727	0.546817			260.369	2071.56	0.230173	127.294	42.334	0.564453		260.247	1065.2	0.242091	254.111	18.428	0.204756		260.092	576.775	0.186056	127.555	43.579	0.670446
261.348	425.636	0.170254	127.677	20.2124	0.50531		261.573	364.588	0.145835	127.791	44.0357	0.733928		261.498	479.513	0.159838	127.792	22.7027	0.567567			261.321	1998.41	0.222046	127.759	42.8323	0.571098		261.201	947.691	0.215384	255.041	19.175	0.213056		261.045	614.652	0.198275	128.022	42.7907	0.658318
262.301	485.156	0.194063	128.142	21.6789	0.541972		262.526	395.365	0.158146	128.256	42.7903	0.713172		262.45	460.941	0.153647	128.258	22.7027	0.567567			262.273	1967.34	0.218593	128.224	44.7	0.596		262.154	1013.87	0.230425	255.971	15.688	0.174311		261.997	615.171	0.198442	128.489	42.2927	0.650656
263.255	454.382	0.181753	128.607	23.5327	0.588318		263.478	357.228	0.142891	128.722	41.2133	0.686889		263.402	446.653	0.148884	128.723	22.8273	0.570683			263.225	2126.64	0.236294	128.689	44.5753	0.594338		263.107	949.311	0.215752	256.902	20.171	0.224122		262.949	669.759	0.216051	128.956	42.5	0.653846
264.208	474.832	0.189933	129.072	24.349	0.608724		264.431	359.141	0.143656	129.187	39.7607	0.662678		264.355	547.535	0.182512	129.188	20.669	0.516725			264.177	2161.04	0.240116	129.154	44.9073	0.598764		264.061	833.82	0.189505	257.832	22.412	0.249022		263.902	623.89	0.201255	129.423	44.0357	0.677472
265.161	377.905	0.151162	129.538	23.9893	0.599732		265.384	348.535	0.139414	129.652	39.7193	0.661989		265.307	485.915	0.161972	129.653	18.5107	0.462767			265.129	2107.99	0.234221	129.62	44.7827	0.597102		265.014	918.448	0.208738	258.763	25.649	0.284989		264.854	695.02	0.2242	129.89	45.9033	0.706205
266.114	421.693	0.168677	130.003	22.841	0.571024		266.336	312.027	0.124811	130.117	40.3833	0.673056		266.259	546.093	0.182031	130.118	17.805	0.445125			266.081	2339.58	0.259953	130.085	45.8617	0.611489		265.967	938.352	0.213262	259.693	23.906	0.265622		265.806	661.531	0.213397	130.357	49.6803	0.764313
267.067	371.098	0.148439	130.468	22.1216	0.553039		267.289	294.171	0.117668	130.582	42.2097	0.703495		267.211	511.062	0.170354	130.584	18.635	0.465875			267.033	2164.81	0.240535	130.55	46.8993	0.625324		266.92	854.917	0.194299	260.623	18.677	0.207522		266.758	581.885	0.187705	130.823	50.1783	0.771974
268.021	376.033	0.150413	130.933	22.1077	0.552693		268.241	327.676	0.131071	131.047	43.3303	0.722172		268.163	548.13	0.18271	131.049	19.4237	0.485592			267.985	2329.28	0.258809	131.015	47.522	0.633627		267.874	899.41	0.204411	261.554	22.163	0.246256		267.711	601.116	0.193908	131.29	49.5143	0.761759
268.974	463.085	0.185234	131.398	22.3153	0.557882		269.194	391.782	0.156713	131.513	42.9153	0.715255		269.116	526.313	0.175438	131.514	19.4653	0.486633			268.937	2320.94	0.257882	131.48	48.1447	0.641929		268.827	872.46	0.198286	262.484	20.171	0.224122		268.663	537.95	0.173532	131.757	48.2277	0.741964
269.927	435.016	0.174006	131.864	22.7441	0.568604		270.146	368.409	0.147364	131.978	39.927	0.66545		270.068	578.388	0.192796	131.979	18.3863	0.459658			269.89	2133.16	0.237018	131.945	47.2313	0.629751		269.78	878.909	0.199752	263.414	20.918	0.232422		269.615	602.783	0.194446	132.224	48.9333	0.75282
270.88	417.687	0.167075	132.329	22.6888	0.56722		271.099	336.031	0.134412	132.443	36.98	0.616333		271.02	516.731	0.172243	132.444	18.2203	0.455508			270.842	2161.66	0.240185	132.411	45.488	0.606507		270.734	903.787	0.205406	264.345	23.408	0.260089		270.567	577.876	0.186412	132.691	47.8127	0.73558
271.833	440.761	0.176304	132.794	23.09	0.57725		272.052	380.117	0.152047	132.908	35.2783	0.587972		271.972	580.454	0.193485	132.909	18.0957	0.452392			271.794	2108.68	0.234298	132.876	44.0353	0.587138		271.687	918.896	0.20884	265.275	20.669	0.229656		271.52	543.752	0.175404	133.158	44.534	0.685138
272.787	439.131	0.175653	133.259	23.4359	0.585897		273.004	382.828	0.153131	133.373	33.7427	0.562378		272.924	542.152	0.180717	133.375	19.3823	0.484558			272.746	2114.41	0.234934	133.341	43.0807	0.574409		272.64	857.77	0.194948	266.206	19.922	0.221356		272.472	600.45	0.193693	133.624	41.2137	0.634056
273.74	389.008	0.155603	133.724	23.8371	0.595927		273.957	383.421	0.153368	133.839	32.3317	0.538861		273.877	500.305	0.166768	133.84	20.669	0.516725			273.698	2216.36	0.246262	133.806	44.0353	0.587138		273.593	859.812	0.195412	267.136	19.175	0.213056		273.424	644.875	0.208024	134.091	40.4667	0.622564
274.693	439.872	0.175949	134.19	23.3529	0.583822		274.909	369.321	0.147728	134.304	32.4147	0.540245		274.829	590.779	0.196926	134.305	22.6613	0.566533			274.65	2461.12	0.273458	134.271	44.2843	0.590458		274.547	988.906	0.224751	268.066	20.171	0.224122		274.377	692.319	0.223329	134.558	40.342	0.620646
275.646	487.268	0.194907	134.655	22.4536	0.56134		275.862	413.696	0.165479	134.769	32.207	0.536783		275.781	493.538	0.164513	134.77	24.446	0.61115			275.602	2475.49	0.275054	134.737	46.069	0.614253		275.5	937.972	0.213176	268.997	19.424	0.215822		275.329	680.539	0.219529	135.025	40.3833	0.621282
276.599	475.951	0.19038	135.12	21.8034	0.545084		276.814	343.14	0.137256	135.234	33.3277	0.555461		276.733	591.625	0.197208	135.235	24.3213	0.608033			276.554	2258.98	0.250998	135.202	46.899	0.62532		276.453	962.729	0.218802	269.927	14.692	0.163244		276.281	656.232	0.211688	135.492	39.3457	0.605318
277.553	459.597	0.183839	135.585	21.6512	0.54128		277.767	315.313	0.126125	135.699	31.5843	0.526405		277.686	634.252	0.211417	135.701	24.5703	0.614258			277.506	2204.66	0.244962	135.667	47.6047	0.634729		277.407	872.198	0.198227	270.857	20.171	0.224122		277.233	597.068	0.192603	135.959	37.727	0.580415
278.506	397.158	0.158863	136.05	21.7895	0.544738		278.72	327.106	0.130842	136.165	30.547	0.509117		278.638	581.429	0.19381	136.166	24.1553	0.603883			278.458	2107.68	0.234187	136.132	46.2767	0.617022		278.36	897.74	0.204032	271.788	17.432	0.193689		278.186	673.361	0.217213	136.426	38.806	0.597015
279.459	412.159	0.164863	136.515	21.9556	0.548889		279.672	383.197	0.153279	136.63	28.4717	0.474528		279.59	589.278	0.196426	136.631	24.0723	0.601808			279.41	2090.89	0.232321	136.597	44.9073	0.598764		279.313	913.928	0.207711	272.718	19.673	0.218589		279.138	636.491	0.20532	136.892	40.7153	0.62639
280.412	456.902	0.182761	136.981	22.4259	0.560648		280.625	448.191	0.179276	137.095	28.8037	0.480061		280.542	584.974	0.194991	137.096	23.4497	0.586242			280.362	1997.19	0.22191	137.063	43.4547	0.579396		280.266	862.6	0.196045	273.648	19.922	0.221356		280.09	603.503	0.194679	137.359	43.4547	0.668533
281.365	485.303	0.194121	137.446	23.0762	0.576905		281.577	389.906	0.155962	137.56	29.7167	0.495278		281.494	498.36	0.16612	137.561	21.748	0.5437			281.314	2080.92	0.231213	137.528	42.417	0.56556		281.22	908.839	0.206554	274.579	15.439	0.171544		281.042	656.538	0.211787	137.826	43.7037	0.672364
282.319	518.34	0.207336	137.911	23.3252	0.58313		282.53	397.51	0.159004	138.025	30.3393	0.505656		282.447	542.151	0.180717	138.026	22.1217	0.553042			282.266	2199.05	0.244339	137.993	43.0393	0.573858		282.173	984.904	0.223842	275.509	18.428	0.204756		281.995	673.273	0.217185	138.293	45.4467	0.69918
283.272	517.891	0.207156	138.376	22.6888	0.567221		283.483	423.138	0.169255	138.49	30.879	0.51465		283.399	494.246	0.164749	138.492	20.254	0.50635			283.218	2228.14	0.247571	138.458	44.99	0.599867		283.126	936.81	0.212911	276.44	18.179	0.201989		282.947	690.238	0.222658	138.76	47.8123	0.735574
284.225	555.331	0.222132	138.841	21.6651	0.541627		284.435	426.046	0.170419	138.956	31.4187	0.523644		284.351	652.342	0.217447	138.957	20.503	0.512575			284.17	2281.19	0.253465	138.923	47.3557	0.631409		284.079	1006.95	0.228853	277.37	17.183	0.190922		283.899	674.682	0.217639	139.227	51.6723	0.794959
285.178	544.906	0.217962	139.307	20.3093	0.507732		285.388	368.518	0.147407	139.421	30.5057	0.508428		285.303	678.083	0.226028	139.422	19.7557	0.493892			285.122	2270.95	0.252328	139.388	46.6087	0.621449		285.033	1023.11	0.232524	278.3	18.179	0.201989		284.852	619.088	0.199706	139.693	51.4647	0.791764
286.131	611.552	0.244621	139.772	19.0088	0.47522		286.34	371.66	0.148664	139.886	30.3813	0.506355		286.255	711.23	0.237077	139.887	21.4573	0.536433			286.075	2103.34	0.233704	139.854	45.0317	0.600422		285.986	893.586	0.203088	279.231	20.669	0.229656		285.804	591.339	0.190755	140.16	48.933	0.752815
287.085	580.623	0.232249	140.237	17.4178	0.435446		287.293	280.194	0.112077	140.351	29.3437	0.489061		287.208	654.25	0.218083	140.352	23.1173	0.577933			287.027	2111.42	0.234602	140.319	42.915	0.5722		286.939	807.586	0.183542	280.161	20.918	0.232422		286.756	657.532	0.212107	140.627	47.688	0.733662
288.038	593.343	0.237337	140.702	16.3941	0.409852		288.245	335.491	0.134196	140.816	30.0077	0.500128		288.16	584.208	0.194736	140.818	25.6493	0.641233			287.979	2097.8	0.233089	140.784	41.504	0.553387		287.893	856.598	0.194681	281.091	20.669	0.229656		287.708	636.585	0.20535	141.094	47.273	0.727277
288.991	532.213	0.212885	141.167	15.8268	0.395671		289.198	343.173	0.137269	141.282	27.9737	0.466228		289.112	537.183	0.179061	141.283	27.683	0.692075			288.931	2031.41	0.225713	141.249	41.172	0.54896		288.846	964.091	0.219111	282.022	19.673	0.218589		288.661	644.846	0.208015	141.561	47.3143	0.727913
289.944	494.328	0.197731	141.632	15.4671	0.386678		290.151	355.089	0.142036	141.747	27.268	0.454467		290.064	580.987	0.193662	141.748	27.351	0.683775			289.883	1814.37	0.201597	141.714	42.0023	0.560031		289.799	829.455	0.188513	282.952	21.914	0.243489		289.613	683.293	0.220417	142.028	45.405	0.698538
290.897	585.29	0.234116	142.098	15.0382	0.375956		291.103	380.048	0.152019	142.212	27.766	0.462767		291.016	541.18	0.180393	142.213	25.9397	0.648492			290.835	1768.78	0.196531	142.18	43.0397	0.573862		290.752	857.876	0.194972	283.883	21.914	0.243489		290.565	750.697	0.24216	142.495	45.654	0.702369
291.851	569.779	0.227912	142.563	14.4849	0.362121		292.056	293.74	0.117496	142.677	30.5053	0.508422		291.969	604.283	0.201428	142.678	23.408	0.5852			291.787	2020.86	0.22454	142.645	42.2093	0.562791		291.706	872.226	0.198233	284.813	21.167	0.235189		291.517	680.706	0.219583	142.961	47.0653	0.724082
292.804	642.74	0.257096	143.028	14.1113	0.352783		293.008	342.438	0.136975	143.142	32.871	0.54785		292.921	514.369	0.171456	143.144	21.6233	0.540583			292.739	2028.24	0.22536	143.11	41.13	0.5484		292.659	813.952	0.184989	285.743	21.665	0.240722		292.47	708.104	0.228421	143.428	49.5557	0.762395
293.757	654.839	0.261936	143.493	13.7378	0.343445		293.961	318.527	0.127411	143.607	32.4973	0.541622		293.873	521.712	0.173904	143.609	20.9593	0.523983			293.691	2050	0.227778	143.575	41.0057	0.546742		293.612	807.311	0.18348	286.674	17.681	0.196456		293.422	677.101	0.21842	143.895	48.8917	0.75218
294.71	680.003	0.272001	143.958	13.4473	0.336182		294.913	353.983	0.141593	144.073	30.4637	0.507728		294.825	609.412	0.203137	144.074	19.4237	0.485592			294.643	2050.69	0.227854	144.04	41.7943	0.557258		294.566	773.953	0.175898	287.604	17.183	0.190922		294.374	674.884	0.217705	144.362	45.9033	0.706205
295.663	574.354	0.229742	144.424	13.4611	0.336527		295.866	346.819	0.138728	144.538	29.509	0.491817		295.778	600.169	0.200056	144.539	18.3863	0.459658			295.595	2015.94	0.223994	144.505	41.089	0.547853		295.519	712.913	0.162026	288.534	19.175	0.213056		295.327	740.879	0.238993	144.829	42.915	0.660231
296.617	552.57	0.221028	144.889	13.2259	0.330647		296.819	328.541	0.131416	145.003	28.2223	0.470372		296.73	470.331	0.156777	145.004	15.813	0.395325			296.547	1979.62	0.219957	144.971	42.334	0.564453		296.472	701.891	0.159521	289.465	19.922	0.221356		296.279	697.899	0.225129	145.296	42.9567	0.660872
297.57	536.726	0.214691	145.354	13.0184	0.325459		297.771	368.248	0.147299	145.468	28.845	0.48075		297.682	546.128	0.182043	145.469	16.145	0.403625			297.499	2100.24	0.23336	145.436	44.2847	0.590462		297.425	626.938	0.142486	290.395	15.938	0.177089		297.231	646.85	0.208661	145.762	45.779	0.704292
298.523	575.979	0.230392	145.819	13.046	0.326151		298.724	368.22	0.147288	145.933	28.015	0.466917		298.634	566.759	0.18892	145.935	16.726	0.41815			298.451	1913.88	0.212654	145.901	47.3143	0.630858		298.379	666.921	0.151573	291.326	18.428	0.204756		298.183	624.002	0.201291	146.229	46.526	0.715785
299.476	529.717	0.211887	146.284	13.7793	0.344482		299.676	335.786	0.134314	146.399	28.8037	0.480061		299.586	616.943	0.205648	146.4	17.4733	0.436833			299.403	1905.32	0.211702	146.366	48.3107	0.644142		299.332	660.339	0.150077	292.256	15.688	0.174311		299.136	625.283	0.201704	146.696	46.8163	0.720251
300.429	547.752	0.219101	146.75	14.9691	0.374227		300.629	367.952	0.147181	146.864	28.928	0.482133		300.539	524.644	0.174881	146.865	17.3073	0.432683			300.355	2025.47	0.225052	146.831	48.4353	0.645804		300.285	655.969	0.149084	293.186	15.19	0.168778		300.088	635.554	0.205018	147.163	45.6127	0.701733
301.383	528.489	0.211395	147.215	15.7023	0.392558		301.581	380.935	0.152374	147.329	29.841	0.49735		301.491	589.468	0.196489	147.33	17.1413	0.428533			301.307	1903.5	0.2115	147.297	49.39	0.658533		301.238	722.796	0.164272	294.117	14.692	0.163244		301.04	637.172	0.205539	147.63	46.0693	0.708759
302.336	530.901	0.21236	147.68	16.1173	0.402933		302.534	367.806	0.147122	147.794	29.011	0.483517		302.443	611.336	0.203779	147.795	18.5523	0.463808			302.26	1902.78	0.21142	147.762	49.2653	0.656871		302.192	729.945	0.165897	295.047	14.941	0.166011		301.992	589.672	0.190217	148.097	44.4923	0.684497
303.289	537.226	0.214891	148.145	16.0067	0.400167		303.487	287.104	0.114842	148.259	28.513	0.475217		303.395	675.606	0.225202	148.261	18.1373	0.453433			303.212	1921.88	0.213542	148.227	47.1487	0.628649		303.145	719.403	0.163501	295.977	13.198	0.146644		302.945	566.24	0.182658	148.564	43.7867	0.673641
304.242	564.667	0.225867	148.61	16.0759	0.401896		304.439	323.767	0.129507	148.725	27.8907	0.464844		304.347	670.351	0.22345	148.726	18.6767	0.466917			304.164	1774.5	0.197166	148.692	44.9073	0.598764		304.098	707.597	0.160817	296.908	13.945	0.154944		303.897	626.058	0.201954	149.03	43.2057	0.664703
305.195	564.321	0.225728	149.075	15.6608	0.39152		305.392	345.006	0.138002	149.19	29.4263	0.490439		305.3	634.119	0.211373	149.191	17.888	0.4472			305.116	1913.09	0.212566	149.157	44.1187	0.588249		305.052	745.624	0.16946	297.838	12.451	0.138344		304.849	647.271	0.208797	149.497	42.4587	0.65321
306.149	547.499	0.218999	149.541	15.0106	0.375265		306.344	355.207	0.142083	149.655	27.5173	0.458622		306.252	657.268	0.219089	149.656	18.801	0.470025			306.068	1931.91	0.214657	149.623	45.5297	0.607062		306.005	723.481	0.164428	298.769	13.198	0.146644		305.802	707.246	0.228144	149.964	41.089	0.632138
307.102	485.329	0.194132	150.006	14.0283	0.350708		307.297	399.088	0.159635	150.12	24.9027	0.415044		307.204	570.691	0.19023	150.121	18.5107	0.462767			307.02	2056.54	0.228505	150.088	44.8657	0.598209		306.958	765.262	0.173923	299.699	14.443	0.160478		306.754	635.981	0.205155	150.431	39.3873	0.605959
308.055	562.935	0.225174	150.471	13.7239	0.343099		308.249	413.658	0.165463	150.585	20.8353	0.347255		308.156	622.993	0.207664	150.586	16.975	0.424375			307.972	2061.94	0.229104	150.553	45.1147	0.601529		307.911	779.551	0.177171	300.629	14.941	0.166011		307.706	622.856	0.200921	150.898	38.7233	0.595744
309.008	557.531	0.223013	150.936	14.0145	0.350362		309.202	393.654	0.157462	151.05	19.756	0.329267		309.108	602.132	0.200711	151.052	16.145	0.403625			308.924	2073.89	0.230433	151.018	43.33	0.577733		308.865	806.388	0.18327	301.56	16.685	0.185389		308.658	680.113	0.219391	151.365	38.516	0.592554
309.961	626.799	0.25072	151.401	14.305	0.357625		310.155	384.055	0.153622	151.516	19.756	0.329267		310.061	550.852	0.183617	151.517	15.1073	0.377683			309.876	2114.12	0.234902	151.483	43.413	0.57884		309.818	760.572	0.172857	302.49	11.704	0.130044		309.611	619.508	0.199841	151.831	38.7233	0.595744
310.915	651.323	0.260529	151.867	14.305	0.357625		311.107	344.345	0.137738	151.981	19.258	0.320967		311.013	601.613	0.200538	151.982	15.564	0.3891			310.828	2034.73	0.226081	151.948	41.67	0.5556		310.771	714.789	0.162452	303.42	13.198	0.146644		310.563	636.407	0.205293	152.298	42.417	0.652569
311.868	666.451	0.26658	152.332	14.471	0.361775		312.06	383.079	0.153231	152.446	18.677	0.311283		311.965	663.888	0.221296	152.447	15.4393	0.385983			311.78	1966.36	0.218484	152.414	39.6777	0.529036		311.725	757.052	0.172057	304.351	15.439	0.171544		311.515	608.528	0.196299	152.765	46.6087	0.717056
312.821	635.174	0.25407	152.797	15.1213	0.378031		313.012	358.124	0.143249	152.911	17.7223	0.295372		312.917	699.721	0.23324	152.912	14.7753	0.369383			312.732	1659.73	0.184415	152.879	37.644	0.50192		312.678	763.788	0.173588	305.281	15.938	0.177089		312.467	678.483	0.218866	153.232	48.6423	0.748344
313.774	674.02	0.269608	153.262	16.2557	0.406393		313.965	372.37	0.148948	153.376	18.1787	0.302978		313.87	656.671	0.21889	153.378	15.3563	0.383908			313.684	1596.24	0.17736	153.344	36.3157	0.484209		313.631	815.466	0.185333	306.211	13.198	0.146644		313.42	645.273	0.208153	153.699	47.1483	0.725359
314.727	624.891	0.249957	153.727	16.6016	0.415039		314.918	393.37	0.157348	153.842	18.0127	0.300211		314.822	677.669	0.22589	153.843	14.983	0.374575			314.636	1707.36	0.189707	153.809	37.5193	0.500258		314.584	827.106	0.187979	307.142	11.206	0.124511		314.372	630.466	0.203376	154.166	43.911	0.675554
315.681	615.606	0.246242	154.192	16.2972	0.40743		315.87	418.147	0.167259	154.307	16.228	0.270467		315.774	711.95	0.237317	154.308	14.9	0.3725			315.588	1616.72	0.179636	154.274	39.9267	0.532356		315.538	800.396	0.181908	308.072	17.93	0.199222		315.324	587.51	0.189519	154.633	40.3003	0.620005
316.634	630.424	0.25217	154.658	14.8999	0.372498		316.823	385.059	0.154024	154.772	15.5223	0.258705		316.726	847.753	0.282584	154.773	15.1077	0.377692			316.54	1652.44	0.183604	154.74	41.5453	0.553938		316.491	773.74	0.17585	309.003	15.938	0.177089		316.277	579.729	0.187009	155.099	36.3573	0.559344
317.587	644.968	0.257987	155.123	13.9591	0.348978		317.775	388.107	0.155243	155.237	15.2733	0.254555		317.678	881.774	0.293925	155.238	15.7303	0.393258			317.493	1662.5	0.184722	155.205	41.172	0.54896		317.444	692.185	0.157315	309.933	17.432	0.193689		317.229	547.644	0.176659	155.566	35.154	0.540831
318.54	626.149	0.250459	155.588	13.6271	0.340678		318.728	383.786	0.153514	155.702	15.9787	0.266311		318.631	737.127	0.245709	155.704	16.3943	0.409858			318.445	1662.17	0.184686	155.67	39.9683	0.532911		318.397	714.928	0.162484	310.863	15.439	0.171544		318.181	634.084	0.204543	156.033	34.0333	0.52359
319.493	662.787	0.265115	156.053	14.1667	0.354167		319.68	359.834	0.143933	156.167	16.892	0.281533		319.583	713.669	0.23789	156.169	15.398	0.38495			319.397	1722.81	0.191423	156.135	38.9723	0.519631		319.351	652.664	0.148333	311.794	15.688	0.174311		319.133	604.434	0.194979	156.5	33.4523	0.514651
320.447	669.465	0.267786	156.518	14.9967	0.374919		320.633	431.979	0.172791	156.633	18.3447	0.305745		320.535	807.051	0.269017	156.634	15.647	0.391175			320.349	1672.28	0.185809	156.6	39.2627	0.523502		320.304	637.871	0.144971	312.724	14.941	0.166011		320.086	638.188	0.205867	156.967	31.9997	0.492303
321.4	686.262	0.274505	156.984	15.3979	0.384949		321.586	404.86	0.161944	157.098	21.001	0.350017		321.487	683.553	0.227851	157.099	15.6883	0.392208			321.301	1770.68	0.196742	157.065	40.134	0.53512		321.257	664.455	0.151012	313.654	14.692	0.163244		321.038	652.584	0.210511	157.434	32.1243	0.49422
322.353	719.07	0.287628	157.449	15.8822	0.397054		322.538	411.526	0.164611	157.563	21.831	0.36385		322.439	774.527	0.258176	157.564	15.149	0.378725			322.253	1684.3	0.187144	157.531	40.134	0.53512		322.211	663.789	0.150861	314.585	19.175	0.213056		321.99	639.124	0.206169	157.9	32.1657	0.494856
323.306	705.939	0.282376	157.914	16.062	0.40155		323.491	407.462	0.162985	158.028	22.661	0.377683		323.392	782.551	0.26085	158.029	13.4473	0.336183			323.205	1836.67	0.204075	157.996	39.6777	0.529036		323.164	621.492	0.141248	315.515	13.696	0.152178		322.942	626.42	0.202071	158.367	30.547	0.469954
324.259	794.067	0.317627	158.379	16.6154	0.415385		324.443	361.02	0.144408	158.493	21.7063	0.361772		324.344	885.81	0.29527	158.495	12.576	0.3144			324.157	1850.72	0.205636	158.461	36.2747	0.483662		324.117	651.899	0.148159	316.446	15.439	0.171544		323.895	696.056	0.224534	158.834	29.0943	0.447605
325.213	909.686	0.363875	158.844	17.1134	0.427836		325.396	422.506	0.169003	158.959	21.0007	0.350011		325.296	1100.11	0.366702	158.96	12.41	0.31025			325.109	1850.9	0.205656	158.926	33.5353	0.447138		325.07	631.979	0.143632	317.376	14.443	0.160478		324.847	644.337	0.207851	159.301	26.6043	0.409297
326.166	907.482	0.362993	159.31	17.2656	0.43164		326.348	376.043	0.150417	159.424	19.631	0.327183		326.248	979.519	0.326506	159.425	13.821	0.345525			326.061	1855.47	0.206163	159.391	32.3317	0.431089		326.024	695.485	0.158065	318.306	16.685	0.185389		325.799	623.141	0.201013	159.768	26.3553	0.405467
327.119	927.713	0.371085	159.775	17.2241	0.430603		327.301	400.348	0.160139	159.889	19.382	0.323033		327.2	885.327	0.295109	159.89	13.4473	0.336183			327.013	1759.23	0.19547	159.857	33.7427	0.449902		326.977	767.652	0.174466	319.237	15.938	0.177089		326.752	856.909	0.276422	160.235	24.7367	0.380564
328.072	923.86	0.369544	160.24	16.4909	0.412272		328.254	426.216	0.170486	160.354	20.7517	0.345861		328.153	730.625	0.243542	160.355	14.0283	0.350708			327.965	1741.75	0.193527	160.322	34.3653	0.458204		327.93	722.844	0.164283	320.167	18.926	0.210289		327.704	792.586	0.255673	160.702	24.1557	0.371626
329.025	1000.47	0.400189	160.705	15.564	0.389099		329.206	437.083	0.174833	160.819	20.7933	0.346556		329.105	638.61	0.21287	160.821	14.07	0.35175			328.917	1845.35	0.205039	160.787	32.041	0.427213		328.884	710.713	0.161526	321.097	11.704	0.130044		328.656	635.609	0.205035	161.168	21.4163	0.329482
329.979	919.709	0.367884	161.17	14.1667	0.354167		330.159	442.571	0.177028	161.285	19.756	0.329267		330.057	644.529	0.214843	161.286	15.066	0.37665			329.869	1879.17	0.208797	161.252	27.683	0.369107		329.837	669.077	0.152063	322.028	10.459	0.116211		329.608	591.81	0.190906	161.635	20.7107	0.318626
330.932	905.145	0.362058	161.635	13.5026	0.337565		331.111	498.739	0.199496	161.75	18.428	0.307133		331.009	559.516	0.186505	161.751	15.1073	0.377683			330.821	1974.4	0.219378	161.717	23.9477	0.319302		330.79	667.081	0.151609	322.958	9.961	0.110678		330.561	496.484	0.160156	162.102	20.835	0.320538
331.885	899.9	0.35996	162.101	13.7101	0.342753		332.064	458.661	0.183465	162.215	18.1373	0.302289		331.961	513.894	0.171298	162.216	15.0657	0.376642			331.773	1901.74	0.211304	162.183	22.5367	0.300489		331.743	664.09	0.15093	323.889	8.716	0.0968444		331.513	508.209	0.163938	162.569	22.2047	0.34161
332.838	967.015	0.386806	162.566	14.9414	0.373536		333.016	524.812	0.209925	162.68	18.7183	0.311972		332.914	502.64	0.167547	162.681	16.311	0.407775			332.725	1839.39	0.204376	162.648	23.4497	0.312662		332.697	801.425	0.182142	324.819	11.704	0.130044		332.465	496.613	0.160198	163.036	21.7067	0.333949
333.791	1058.69	0.423476	163.031	15.6885	0.392212		333.969	533.714	0.213486	163.145	19.2993	0.321656		333.866	535.426	0.178475	163.147	17.7223	0.443058			333.678	1797.12	0.19968	163.113	24.2797	0.323729		333.65	828.496	0.188295	325.749	12.7	0.141111		333.417	208.592	0.0672877	163.503	21.167	0.325646
334.745	1003.25	0.401301	163.496	15.8822	0.397054		334.922	637.826	0.25513	163.61	20.2957	0.338261		334.818	528.129	0.176043	163.612	17.2243	0.430608			334.63	1797.87	0.199763	163.578	25.1097	0.334796		334.603	905.625	0.205824	326.68	12.202	0.135578		334.37	58.1096	0.018745	163.969	18.7597	0.28861
335.698	962.292	0.384917	163.961	15.3565	0.383912		335.874	737.518	0.295007	164.076	22.2463	0.370772		335.77	468.59	0.156197	164.077	17.8053	0.445133			335.582	1870.31	0.207812	164.043	24.6533	0.328711		335.557	993.611	0.225821	327.61	14.692	0.163244		335.322	0	0	164.436	18.054	0.277754
336.651	977.366	0.390947	164.427	15.0659	0.376648		336.827	830.265	0.332106	164.541	22.4953	0.374922		336.723	506.236	0.168745	164.542	17.3073	0.432683			336.534	1729.17	0.19213	164.508	24.7363	0.329818		336.51	1016.51	0.231024	328.54	12.451	0.138344		336.274	0	0	164.903	16.7677	0.257964
337.604	1130.84	0.452336	164.892	14.9691	0.374227		337.779	1011.39	0.404554	165.006	22.4537	0.374228		337.675	357.758	0.119253	165.007	18.4693	0.461733			337.486	1711.05	0.190117	164.974	24.7363	0.329818		337.463	1083.94	0.246351	329.471	13.945	0.154944		337.227	0	0	165.37	15.813	0.243277
338.557	1020.44	0.408175	165.357	14.8307	0.370768		338.732	1051.96	0.420782	165.471	21.5407	0.359011		338.627	377.385	0.125795	165.472	16.1037	0.402592			338.438	1603.3	0.178145	165.439	24.7363	0.329818		338.416	1121.86	0.254968	330.401	12.949	0.143878		338.179	8.71942	0.00281272	165.837	14.07	0.216462
339.511	1000.91	0.400365	165.822	14.471	0.361776		339.685	953.019	0.381207	165.936	22.0803	0.368005		339.579	350.46	0.11682	165.938	14.9	0.3725			339.39	1521.17	0.169019	165.904	24.695	0.329267		339.37	1037.17	0.235721	331.332	12.451	0.138344		339.131	0	0	166.304	14.9	0.229231
340.464	940.886	0.376355	166.287	14.5956	0.364889		340.637	988.343	0.395337	166.402	21.7483	0.362472		340.531	305.486	0.101829	166.403	14.8587	0.371467			340.342	1455.55	0.161728	166.369	22.7443	0.303258		340.323	1043.6	0.237182	332.262	11.704	0.130044		340.083	0	0	166.77	15.3567	0.236256
341.417	899.207	0.359683	166.753	15.398	0.384949		341.59	930.347	0.372139	166.867	19.59	0.3265		341.484	280.373	0.0934577	166.868	15.9377	0.398442			341.294	1263.93	0.140437	166.834	21.2087	0.282782		341.276	985.763	0.224037	333.192	15.688	0.174311		341.036	0	0	167.237	17.9297	0.275841
342.37	883.811	0.353524	167.218	16.0482	0.401205		342.542	868.027	0.347211	167.332	19.341	0.32235		342.436	237.708	0.079236	167.333	15.647	0.391175			342.246	1341.21	0.149024	167.3	19.7143	0.262858		342.229	1067.66	0.24265	334.123	16.187	0.179856		341.988	0	0	167.704	18.7597	0.28861
343.323	815.949	0.32638	167.683	16.0205	0.400513		343.495	763.301	0.30532	167.797	19.092	0.3182		343.388	233.792	0.0779308	167.798	15.2733	0.381833			343.198	1198.8	0.1332	167.765	19.6313	0.261751		343.183	1105.46	0.251241	335.053	18.677	0.207522		342.94	0	0	168.171	20.835	0.320538
344.277	766.859	0.306744	168.148	15.4671	0.386678		344.447	854.272	0.341709	168.262	20.005	0.333417		344.34	200.22	0.0667399	168.264	15.481	0.387025			344.15	1101.66	0.122407	168.23	19.7143	0.262858		344.136	955.05	0.217057	335.983	15.439	0.171544		343.892	0	0	168.638	21.9143	0.337144
345.23	806.679	0.322672	168.613	15.8268	0.395671		345.4	751.05	0.30042	168.727	17.9713	0.299522		345.292	166.502	0.0555007	168.729	16.311	0.407775			345.102	1043.63	0.115959	168.695	21.167	0.282227		345.089	888.17	0.201857	336.914	17.93	0.199222		344.845	0	0	169.105	21.9973	0.33842
346.183	623.275	0.24931	169.078	16.0897	0.402242		346.353	762.82	0.305128	169.193	17.3073	0.288456		346.245	122.749	0.0409164	169.194	15.5223	0.388058			346.054	1082.73	0.120304	169.16	20.752	0.276693		346.043	842.122	0.191391	337.844	15.688	0.174311		345.797	0	0	169.572	21.25	0.326923
347.136	638.587	0.255435	169.544	15.979	0.399475		347.305	537.163	0.214865	169.658	17.266	0.287767		347.197	146.544	0.0488479	169.659	15.5637	0.389092			347.006	982.471	0.109163	169.626	20.752	0.276693		346.996	795.97	0.180902	338.774	18.179	0.201989		346.749	0	0	170.038	20.0877	0.309041
348.089	538.802	0.215521	170.009	14.8723	0.371807		348.258	473.46	0.189384	170.123	18.511	0.308517		348.149	136.675	0.0455584	170.124	14.7753	0.369383			347.958	866.222	0.0962469	170.091	19.0503	0.254004		347.949	673.966	0.153174	339.705	14.443	0.160478		347.702	0	0	170.505	19.0087	0.292441
349.043	463.382	0.185353	170.474	14.305	0.357626		349.21	431.076	0.172431	170.588	17.7637	0.296061		349.101	134.942	0.0449807	170.589	14.6093	0.365233			348.91	892.808	0.0992009	170.556	20.1293	0.268391		348.902	721.167	0.163902	340.635	18.677	0.207522		348.654	0	0	170.972	17.722	0.272646
349.996	527.584	0.211034	170.939	14.4572	0.36143		350.163	337.277	0.134911	171.053	16.4353	0.273922		350.053	140.464	0.0468213	171.055	14.319	0.357975			349.863	861.277	0.0956974	171.021	19.9633	0.266178		349.856	647.936	0.147258	341.566	15.439	0.171544		349.606	0	0	171.439	16.6017	0.25541
350.949	500.818	0.200327	171.404	15.3288	0.383219		351.115	348.899	0.13956	171.519	15.0657	0.251094					171.52	15.0243	0.375608			350.815	562.857	0.0625397	171.486	19.2163	0.256218		350.809	634.381	0.144178	342.496	17.183	0.190922					171.906	16.643	0.256046
351.902	429.88	0.171952	171.87	15.7577	0.393942		352.068	277.747	0.111099	171.984	15.8543	0.264239					171.985	15.2733	0.381833			351.767	452.311	0.0502568	171.951	17.8467	0.237956		351.762	669.402	0.152137	343.426	16.685	0.185389					172.373	16.9337	0.260518
352.855	409.633	0.163853	172.335	15.7438	0.393596		353.021	184.141	0.0736565	172.449	16.4353	0.273922					172.45	14.7337	0.368342			352.719	397.165	0.0441295	172.417	16.892	0.225227		352.716	678.056	0.154104	344.357	19.175	0.213056					172.839	18.1787	0.279672
353.809	441.409	0.176564	172.8	15.315	0.382874		353.973	188.919	0.0755678	172.914	16.809	0.28015					172.915	15.4393	0.385983			353.671	321.29	0.0356989	172.882	16.892	0.225227		353.669	627.189	0.142543	345.287	20.171	0.224122					173.306	19.0087	0.292441
354.762	465.067	0.186027	173.265	14.7062	0.367656		354.926	173.924	0.0695695	173.379	16.8507	0.280844					173.381	15.232	0.3808			354.623	250.936	0.0278818	173.347	17.639	0.235187		354.622	793.151	0.180262	346.217	13.447	0.149411					173.773	19.7973	0.304574
355.715	428.379	0.171352	173.73	14.0145	0.350363		355.878	173.202	0.0692808	173.845	18.5523	0.309206					173.846	16.4357	0.410892			355.575	254.976	0.0283307	173.812	19.2163	0.256218		355.575	787.847	0.179056	347.148	14.692	0.163244					174.24	19.9217	0.306487
356.668	422.494	0.168998	174.195	13.6686	0.341716		356.831	155.516	0.0622066	174.31	18.5937	0.309895					174.311	16.7263	0.418158			356.527	177.935	0.0197705	174.277	21.25	0.283333		356.529	785.958	0.178627	348.078	12.451	0.138344					174.707	20.0463	0.308405
357.621	402.709	0.161084	174.661	13.6963	0.342408		357.783	152.998	0.061199	174.775	17.805	0.29675					174.776	17.764	0.4441			357.479	91.3428	0.0101492	174.743	22.8687	0.304916		357.482	675.444	0.15351	349.009	12.7	0.141111					175.174	19.8803	0.305851
358.575	377.964	0.151186	175.126	13.7378	0.343445		358.736	123.276	0.0493105	175.24	16.56	0.276					175.241	18.511	0.462775			358.431	81.5849	0.00906499	175.208	22.8687	0.304916		358.435	599.553	0.136262	349.939	12.202	0.135578					175.641	18.428	0.283508
359.528	419.188	0.167675	175.591	12.7971	0.319927		359.689	120.674	0.0482698	175.705	16.726	0.278767					175.707	18.2203	0.455508			359.383	51.279	0.00569767	175.673	22.4123	0.298831		359.388	657.091	0.149339	350.869	11.206	0.124511					176.107	16.5603	0.254774
360.481	314.676	0.12587	176.056	11.9255	0.298137					176.17	17.473	0.291217					176.172	18.7597	0.468992			360.335	31.8575	0.00353972	176.138	21.3333	0.284444		360.342	694.658	0.157877	351.8	9.463	0.105144					176.574	17.4317	0.26818
361.434	246.961	0.0987846	176.521	11.1646	0.279115					176.636	17.2657	0.287761					176.637	18.3447	0.458617			361.287	0	0	176.603	19.756	0.263413		361.295	842.456	0.191467	352.73	12.202	0.135578					177.041	18.884	0.290523
362.387	254.322	0.101729	176.987	11.3583	0.283957					177.101	15.9377	0.265628					177.102	17.639	0.440975			362.239	12.9232	0.00143592	177.068	19.2993	0.257324		362.248	788.357	0.179172	353.66	19.175	0.213056					177.508	19.299	0.296908
363.341	195.859	0.0783436	177.452	11.6626	0.291565					177.566	15.149	0.252483					177.567	17.0997	0.427492			363.191	15.0104	0.00166782	177.534	19.1747	0.255662		363.202	818.096	0.185931	354.591	12.202	0.135578					177.975	18.7597	0.28861
364.294	173.214	0.0692856	177.917	12.6863	0.317159					178.031	15.066	0.2511					178.032	17.5147	0.437867			364.143	0	0	177.999	19.7973	0.263964		364.155	817.546	0.185806	355.521	14.443	0.160478					178.442	19.092	0.293723
365.247	168.155	0.067262	178.382	13.6133	0.340332					178.496	15.564	0.2594					178.498	18.6353	0.465883			365.095	10.2104	0.00113449	178.464	18.4277	0.245702		365.108	864.814	0.196549	356.452	14.692	0.163244					178.908	21.1673	0.325651
366.2	172.877	0.0691506	178.847	14.3603	0.359008					178.962	14.236	0.237267					178.963	19.7973	0.494933			366.048	0	0	178.929	18.5523	0.247364		366.061	838.248	0.190511	357.382	11.455	0.127278					179.375	20.1297	0.309687
367.153	148.826	0.0595304	179.313	14.7477	0.368693					179.427	14.817	0.24695					179.428	18.8843	0.472108			367	0	0	179.394	20.3783	0.271711		367.015	761.566	0.173083	358.312	16.187	0.179856					179.842	19.092	0.293723
368.107	106.862	0.0427446	179.778	15.2734	0.381836					179.892	15.8547	0.264244					179.893	18.179	0.454475			367.952	10.5698	0.00117442	179.86	22.246	0.296613		367.968	580.641	0.131964	359.243	12.949	0.143878					180.309	17.9297	0.275841
369.06	49.5476	0.019819	180.243	15.8268	0.39567					180.357	18.013	0.300217					180.358	16.0623	0.401558			368.904	0	0	180.325	22.827	0.30436		368.921	449.394	0.102135	360.173	16.934	0.188156					180.776	17.5977	0.270733
370.013	46.9251	0.0187701	180.708	15.9375	0.398437					180.822	17.2657	0.287761					180.824	14.9	0.3725			369.856	0	0	180.79	21.665	0.288867		369.875	376.212	0.0855026	361.103	19.175	0.213056					181.243	16.726	0.257323
			181.173	15.73	0.393249					181.288	15.896	0.264933					181.289	15.3563	0.383908			370.808	0	0	181.255	19.7557	0.263409		370.828	335.445	0.0762376	362.034	22.91	0.254556					181.71	15.6887	0.241364
			181.638	15.3703	0.384257					181.753	14.5263	0.242106					181.754	16.726	0.41815			371.76	0	0	181.72	18.386	0.245147		371.781	159.354	0.0362167	362.964	24.902	0.276689					182.176	15.0247	0.231149
			182.104	15.1489	0.378723					182.218	15.149	0.252483					182.219	18.5107	0.462767			372.712	0	0	182.186	17.307	0.23076		372.734	131.538	0.029895	363.894	29.883	0.332033					182.643	14.1117	0.217103
			182.569	15.0798	0.376994					182.683	15.5223	0.258705					182.684	19.8803	0.497008			373.664	0	0	182.651	18.3447	0.244596		373.688	72.6777	0.0165177	364.825	41.587	0.462078					183.11	13.8623	0.213267
			183.034	14.9137	0.372843					183.148	16.477	0.274617					183.149	19.5483	0.488708			374.616	0	0	183.116	18.0957	0.241276		374.641	43.5944	0.00990783	365.755	45.571	0.506344					183.577	13.6547	0.210072
			183.499	14.8307	0.370769					183.613	15.315	0.25525					183.615	19.092	0.4773			375.568	0	0	183.581	18.1787	0.242382		375.594	0	0	366.686	49.556	0.550622					184.044	14.6093	0.224759
			183.964	14.3604	0.359009					184.079	14.8587	0.247644					184.08	18.2203	0.455508			376.52	0	0	184.046	16.394	0.218587		376.547	16.9857	0.00386039	367.616	44.824	0.498044					184.511	13.5303	0.208159
			184.43	13.8623	0.346558					184.544	13.2813	0.221356					184.545	18.0543	0.451358			377.472	10.4241	0.00115823	184.511	14.8583	0.198111		377.501	0	0	368.546	50.801	0.564456					184.977	14.7757	0.227318
			184.895	13.1014	0.327535					185.009	12.8247	0.213744					185.01	16.477	0.411925			378.424	0	0	184.977	14.028	0.18704		378.454	0	0	369.477	51.05	0.567222					185.444	14.6923	0.226036
			185.36	12.797	0.319926					185.474	12.7417	0.212361					185.475	14.319	0.357975			379.376	0	0	185.442	15.8957	0.211942		379.407	0	0	370.407	42.583	0.473144					185.911	16.145	0.248385
			185.825	12.9769	0.324422					185.939	13.9037	0.231728					185.941	14.1943	0.354858			380.328	0	0	185.907	17.0163	0.226884		380.361	0	0	371.337	31.377	0.348633					186.378	15.2733	0.234974
			186.29	13.3642	0.334106					186.405	14.8167	0.246945					186.406	16.145	0.403625						186.372	17.39	0.231867					372.268	17.432	0.193689					186.845	15.6057	0.240087
			186.755	13.3504	0.33376					186.87	15.9373	0.265622					186.871	17.058	0.42645						186.837	15.481	0.206413					373.198	8.218	0.0913111					187.312	15.9377	0.245195
			187.221	12.963	0.324076					187.335	17.224	0.287067					187.336	17.639	0.440975						187.303	14.6923	0.195898					374.129	5.728	0.0636444					187.779	17.8883	0.275205
			187.686	12.5757	0.314392					187.8	17.7637	0.296061					187.801	17.058	0.42645						187.768	14.568	0.19424					375.059	2.49	0.0276667					188.245	16.975	0.261154
			188.151	12.382	0.30955					188.265	17.5147	0.291911					188.267	17.2657	0.431642						188.233	15.564	0.20752					375.989	2.241	0.0249					188.712	15.813	0.243277
			188.616	12.6725	0.316813					188.73	16.8923	0.281539					188.732	16.2697	0.406742						188.698	15.315	0.2042					376.92	0.249	0.00276667					189.179	14.983	0.230508
			189.081	13.0046	0.325114					189.196	17.183	0.286383					189.197	16.1453	0.403633						189.163	14.6507	0.195342					377.85	0	0					189.646	15.481	0.238169
			189.547	13.6686	0.341716					189.661	17.0167	0.283611					189.662	17.2657	0.431642						189.628	13.2397	0.176529					378.78	0	0					190.113	16.145	0.248385
			190.012	14.0007	0.350017					190.126	17.639	0.293983					190.127	17.141	0.428525						190.094	12.7417	0.169889					379.711	0	0					190.58	15.8127	0.243272
			190.477	14.6371	0.365926					190.591	18.0953	0.301589					190.592	17.0163	0.425408						190.559	12.7417	0.169889					380.641	0.249	0.00276667					191.046	16.56	0.254769
			190.942	15.4118	0.385295					191.056	19.714	0.328567					191.058	16.6843	0.417108						191.024	13.945	0.185933												191.513	15.9373	0.24519
			191.407	15.9099	0.397747					191.522	19.0917	0.318194					191.523	17.473	0.436825						191.489	14.526	0.19368												191.98	15.7713	0.242636
			191.873	15.8407	0.396018					191.987	19.1747	0.319578					191.988	17.971	0.449275						191.954	14.9827	0.199769												192.447	14.4847	0.222841
			192.338	14.9276	0.37319					192.452	17.9713	0.299522					192.453	17.6807	0.442017						192.42	15.066	0.20088												192.914	13.5303	0.208159
			192.803	14.1252	0.35313					192.917	17.1827	0.286378					192.918	18.0127	0.450317						192.885	16.4773	0.219698												193.381	12.4513	0.191559
			193.268	13.8347	0.345867					193.382	16.0623	0.267705					193.384	18.7183	0.467958						193.35	16.5187	0.220249												193.848	12.7003	0.19539
			193.733	14.3465	0.358663					193.848	16.5187	0.275311					193.849	18.9673	0.474183						193.815	15.6883	0.209178												194.314	13.6547	0.210072
			194.198	15.1628	0.37907					194.313	16.5187	0.275311					194.314	18.2203	0.455508						194.28	14.2357	0.189809												194.781	14.9413	0.229867
			194.664	15.5501	0.388753					194.778	16.3523	0.272539					194.779	17.3487	0.433717						194.746	15.149	0.201987												195.248	13.9453	0.214544
			195.129	15.1489	0.378723					195.243	14.6093	0.243489					195.244	17.722	0.44305						195.211	17.6393	0.235191												195.715	14.0283	0.21582
			195.594	14.4019	0.360046					195.708	13.6963	0.228272					195.709	18.6767	0.466917						195.676	18.345	0.2446												196.182	13.9453	0.214544
			196.059	13.7516	0.343791					196.173	12.2853	0.204756					196.175	18.8013	0.470033						196.141	18.6353	0.248471												196.649	14.6093	0.224759
			196.524	13.5165	0.337912					196.639	11.455	0.190917					196.64	18.1373	0.453433						196.606	17.3073	0.230764												197.115	16.145	0.248385
			196.99	13.6133	0.340333					197.104	11.04	0.184					197.105	18.7183	0.467958						197.071	17.5147	0.233529												197.582	16.9337	0.260518
			197.455	13.8208	0.345521					197.569	11.7457	0.195761					197.57	19.0917	0.477292						197.537	16.2697	0.216929												198.049	17.8053	0.273928
			197.92	14.0837	0.352092					198.034	13.157	0.219283					198.035	18.6767	0.466917						198.002	16.6017	0.221356												198.516	17.4733	0.26882
			198.385	13.724	0.343099					198.499	13.489	0.224817					198.501	16.975	0.424375						198.467	16.311	0.21748												198.983	18.1787	0.279672
			198.85	13.1706	0.329264					198.965	13.5303	0.225505					198.966	16.062	0.40155						198.932	16.062	0.21416												199.45	18.635	0.286692
			199.315	12.2298	0.305745					199.43	13.2397	0.220661					199.431	15.896	0.3974						199.397	14.2357	0.189809												199.917	18.469	0.284138
			199.781	12.2575	0.306437					199.895	13.447	0.224117					199.896	16.1867	0.404667						199.863	13.5303	0.180404												200.383	16.975	0.261154
			200.246	12.7279	0.318197					200.36	13.1567	0.219278					200.361	17.0583	0.426458						200.328	12.5757	0.167676												200.85	18.2617	0.280949
			200.711	13.6686	0.341716					200.825	13.1153	0.218589					200.827	16.9753	0.424383						200.793	12.2023	0.162698												201.317	18.8427	0.289887
			201.176	14.1528	0.35382					201.29	12.2853	0.204756					201.292	16.726	0.41815						201.258	11.7873	0.157164												201.784	20.7933	0.319897
			201.641	14.4157	0.360392					201.756	11.8287	0.197145					201.757	16.477	0.411925						201.723	12.161	0.162147												202.251	18.0957	0.278395
			202.107	14.9829	0.374573					202.221	11.538	0.1923					202.222	16.726	0.41815						202.188	13.5303	0.180404												202.718	16.2697	0.250303
			202.572	15.0797	0.376993					202.686	10.21	0.170167					202.687	17.3903	0.434758						202.654	15.232	0.203093												203.184	13.5303	0.208159
			203.037	14.5125	0.362813					203.151	9.58733	0.159789					203.152	17.7637	0.444092						203.119	16.2697	0.216929												203.651	13.6963	0.210713
			203.502	12.8662	0.321655					203.616	8.17633	0.136272					203.618	20.088	0.5022						203.584	16.2697	0.216929												204.118	13.4887	0.207518
			203.967	11.4274	0.285685					204.082	8.96467	0.149411					204.083	20.088	0.5022						204.049	15.6883	0.209178												204.585	15.6053	0.240082
			204.433	10.9155	0.272888					204.547	8.96467	0.149411					204.548	20.6277	0.515692						204.514	15.1487	0.201982												205.052	17.141	0.263708
			204.898	11.2061	0.280152					205.012	9.04767	0.150794					205.013	19.9637	0.499092						204.98	16.7673	0.223564												205.519	18.1373	0.279036
			205.363	11.7871	0.294678					205.477	9.21367	0.153561					205.478	21.4577	0.536442						205.445	18.0127	0.240169												205.986	17.598	0.270738
			205.828	12.2298	0.305745					205.942	9.33833	0.155639					205.944	22.1633	0.554083						205.91	19.8803	0.265071												206.452	16.4773	0.253497
			206.293	12.9354	0.323384					206.408	10.4173	0.173622					206.409	23.0763	0.576908						206.375	19.5483	0.260644												206.919	15.398	0.236892
			206.758	13.89	0.347249					206.873	10.5003	0.175006					206.874	24.9027	0.622567						206.84	18.8013	0.250684												207.386	13.7793	0.21199
			207.224	14.6094	0.365234					207.338	10.0853	0.168089					207.339	26.1063	0.652658						207.306	17.6807	0.235742												207.853	13.9453	0.214544
			207.689	14.5264	0.363159					207.803	9.795	0.16325					207.804	27.9323	0.698308						207.771	16.1037	0.214716												208.32	14.3603	0.220928
			208.154	13.9315	0.348287					208.268	9.961	0.166017					208.27	27.434	0.68585						208.236	15.398	0.205307												208.787	15.1903	0.233697
			208.619	13.0461	0.326152					208.733	11.1647	0.186078					208.735	28.098	0.70245						208.701	15.647	0.208627												209.253	15.4393	0.237528
			209.084	12.6172	0.31543					209.199	11.704	0.195067					209.2	27.9737	0.699342						209.166	15.6883	0.209178												209.72	13.9867	0.21518
			209.55	12.5618	0.314046					209.664	11.9117	0.198528					209.665	28.306	0.70765						209.631	16.6013	0.221351												210.187	14.1527	0.217733
			210.015	13.0184	0.32546					210.129	11.1643	0.186072					210.13	27.9323	0.698308						210.097	17.2653	0.230204												210.654	13.613	0.209431
			210.48	13.3781	0.334452					210.594	11.6623	0.194372					210.595	27.3097	0.682742						210.562	17.5973	0.234631												211.121	16.5183	0.254128
			210.945	13.0876	0.327189					211.059	11.9113	0.198522					211.061	26.77	0.66925						211.027	16.0203	0.213604												211.588	18.4277	0.283503
			211.41	12.3958	0.309895					211.525	12.6587	0.210978					211.526	25.691	0.642275						211.492	13.8207	0.184276												212.055	20.1293	0.309682
			211.876	11.4966	0.287414					211.99	12.4927	0.208211					211.991	24.446	0.61115						211.957	14.485	0.193133												212.521	19.7143	0.303297
			212.341	10.8048	0.270121					212.455	12.6173	0.210289					212.456	24.114	0.60285						212.423	16.3527	0.218036												212.988	18.1787	0.279672
			212.806	10.542	0.263549					212.92	12.8247	0.213744					212.921	24.446	0.61115						212.888	17.93	0.239067												213.455	16.4357	0.252856
			213.271	10.4866	0.262166					213.385	12.2437	0.204061					213.387	24.612	0.6153						213.353	17.0997	0.227996												213.922	15.1077	0.232426
			213.736	11.1092	0.27773					213.85	12.1607	0.202678					213.852	24.529	0.613225						213.818	16.3527	0.218036												214.389	12.9493	0.19922
			214.201	11.1922	0.279806					214.316	11.04	0.184					214.317	24.363	0.609075						214.283	16.2697	0.216929												214.856	12.5757	0.193472
			214.667	11.4274	0.285685					214.781	10.0853	0.168089					214.782	25.027	0.625675						214.749	16.685	0.222467												215.322	12.7417	0.196026
			215.132	10.9847	0.274618					215.246	9.504	0.1584					215.247	25.4833	0.637083						215.214	16.3113	0.217484												215.789	14.7753	0.227313
			215.597	11.1922	0.279805					215.711	9.29667	0.154945					215.712	26.1473	0.653683						215.679	15.398	0.205307												216.256	14.6093	0.224759
			216.062	11.1369	0.278422					216.176	9.29667	0.154945					216.178	24.487	0.612175						216.144	15.564	0.20752												216.723	14.8583	0.22859
			216.527	11.5519	0.288797					216.642	8.42533	0.140422					216.643	24.1967	0.604917						216.609	16.145	0.215267												217.19	14.0697	0.216456
			216.993	11.4966	0.287414					217.107	7.42933	0.123822					217.108	23.076	0.5769						217.074	17.0997	0.227996												217.657	15.1903	0.233697
			217.458	11.7594	0.293986					217.572	6.724	0.112067					217.573	23.9893	0.599733						217.54	17.971	0.239613												218.124	14.2357	0.21901
			217.923	11.8563	0.296407					218.037	6.93133	0.115522					218.038	22.329	0.558225						218.005	19.133	0.255107												218.59	13.4057	0.206241
			218.388	12.1745	0.304362					218.502	8.75733	0.145955					218.504	22.827	0.570675						218.47	18.7597	0.250129												219.057	13.115	0.201769
			218.853	12.6172	0.31543					218.968	10.6663	0.177772					218.969	23.408	0.5852						218.935	18.7183	0.249578												219.524	14.277	0.219646
			219.318	12.9077	0.322693					219.433	11.9947	0.199911					219.434	25.5247	0.638117						219.4	17.598	0.23464												219.991	14.7337	0.226672
			219.784	13.4334	0.335836					219.898	13.0323	0.217205					219.899	24.8193	0.620483						219.866	18.4693	0.246258												220.458	12.8247	0.197303
			220.249	13.2121	0.330302					220.363	13.572	0.2262					220.364	23.9893	0.599733						220.331	17.3073	0.230764												220.925	12.8663	0.197944
			220.714	13.3504	0.33376					220.828	13.406	0.223433					220.83	23.367	0.584175						220.796	16.8507	0.224676												221.391	13.3227	0.204964
			221.179	12.797	0.319926					221.293	12.3683	0.206139					221.295	24.8197	0.620492						221.261	15.9793	0.213058												221.858	14.5677	0.224118
			221.644	12.4512	0.31128					221.759	11.2893	0.188156					221.76	25.11	0.62775						221.726	16.4357	0.219142												222.325	13.613	0.209431
			222.11	11.3859	0.284648					222.224	11.9117	0.198528					222.225	25.4003	0.635008						222.191	17.5147	0.233529												222.792	13.945	0.214538
			222.575	10.6942	0.267354					222.689	12.2437	0.204061					222.69	23.9477	0.598692						222.657	17.888	0.238507												223.259	14.3187	0.220287
			223.04	10.459	0.261475					223.154	12.866	0.214433					223.155	23.2837	0.582092						223.122	17.971	0.239613												223.726	15.1487	0.233056
			223.505	10.9847	0.274618					223.619	12.6587	0.210978					223.621	21.9973	0.549933						223.587	16.643	0.221907												224.193	15.5223	0.238805
			223.97	11.5381	0.288452					224.085	12.4097	0.206828					224.086	21.3747	0.534367						224.052	17.722	0.236293												224.659	15.6467	0.240718
			224.436	11.5934	0.289835					224.55	12.1607	0.202678					224.551	20.586	0.51465						224.517	18.054	0.24072												225.126	16.6013	0.255405
			224.901	11.4412	0.286031					225.015	12.202	0.203367					225.016	19.3823	0.484558						224.983	19.6727	0.262302												225.593	17.7633	0.273282
			225.366	11.0539	0.276347					225.48	12.7417	0.212361					225.481	18.1373	0.453433						225.448	20.088	0.26784												226.06	17.8463	0.274559
			225.831	10.791	0.269775					225.945	12.5343	0.208906					225.947	17.432	0.4358						225.913	21.2087	0.282782												226.527	16.3107	0.250933
			226.296	10.4313	0.260783					226.411	12.161	0.202683					226.412	17.2243	0.430608						226.378	21.2087	0.282782												226.994	13.8207	0.212626
			226.761	10.2653	0.256632					226.876	12.1193	0.201989					226.877	16.9337	0.423342						226.843	19.7973	0.263964												227.46	13.5717	0.208795
			227.227	10.6112	0.265279					227.341	12.4927	0.208211					227.342	16.394	0.40985						227.309	18.9257	0.252342												227.927	15.647	0.240723
			227.692	10.8049	0.270122					227.806	11.953	0.199217					227.807	16.1037	0.402592						227.774	18.3447	0.244596												228.394	16.892	0.259877
			228.157	11.2476	0.281189					228.271	12.0777	0.201294					228.272	16.3527	0.408817						228.239	18.1373	0.241831												228.861	17.3903	0.267544
			228.622	11.3444	0.28361					228.736	12.0363	0.200605					228.738	16.6433	0.416083						228.704	16.5603	0.220804												229.328	16.1867	0.249026
			229.087	11.7871	0.294678					229.202	12.0363	0.200605					229.203	17.3073	0.432683						229.169	16.3527	0.218036												229.795	16.2283	0.249667
			229.553	11.9946	0.299866					229.667	10.376	0.172933					229.668	17.2243	0.430608						229.634	16.726	0.223013												230.262	14.568	0.224123
			230.018	12.2022	0.305054					230.132	9.33833	0.155639					230.133	16.7677	0.419192						230.1	17.39	0.231867												230.728	13.1983	0.203051
			230.483	11.9255	0.298137					230.597	9.08933	0.151489					230.598	15.647	0.391175						230.565	16.6843	0.222458												231.195	12.3267	0.189641
			230.948	12.0223	0.300557					231.062	9.42133	0.157022					231.064	14.734	0.36835						231.03	15.3147	0.204196												231.662	13.6547	0.210072
			231.413	11.9808	0.29952					231.528	10.127	0.168783					231.529	14.319	0.357975						231.495	14.8167	0.197556												232.129	13.9453	0.214544
			231.878	12.2575	0.306437					231.993	10.2513	0.170855					231.994	14.07	0.35175						231.96	13.7377	0.183169												232.596	13.9037	0.213903
			232.344	11.8839	0.297098					232.458	10.957	0.182617					232.459	14.236	0.3559						232.426	12.9907	0.173209												233.063	14.1943	0.218374
			232.809	11.8148	0.295369					232.923	9.91933	0.165322					232.924	15.2737	0.381842						232.891	11.206	0.149413												233.529	15.1073	0.23242
			233.274	11.6764	0.29191					233.388	9.048	0.1508					233.39	16.5603	0.414008						233.356	10.9987	0.146649												233.996	14.8583	0.22859
			233.739	11.7456	0.29364					233.853	9.297	0.15495					233.855	17.515	0.437875						233.821	11.4553	0.152738												234.463	14.3187	0.220287
			234.204	11.4551	0.286377					234.319	9.712	0.161867					234.32	17.0167	0.425417						234.286	12.2023	0.162698												234.93	15.2733	0.234974
			234.67	10.9986	0.274964					234.784	10.874	0.181233					234.785	15.066	0.37665						234.751	12.7833	0.170444												235.397	17.5147	0.269456
			235.135	10.6389	0.265971					235.249	11.4967	0.191611					235.25	14.0283	0.350708						235.217	12.7003	0.169338												235.864	18.345	0.282231
			235.6	10.293	0.257325					235.714	12.1193	0.201989					235.715	14.153	0.353825						235.682	13.904	0.185387												236.331	17.3073	0.266267
			236.065	10.3206	0.258016					236.179	12.825	0.21375					236.181	16.062	0.40155						236.147	14.2773	0.190364												236.797	15.0247	0.231149
			236.53	10.3206	0.258016					236.645	12.244	0.204067					236.646	15.979	0.399475						236.612	14.1113	0.188151												237.264	14.8587	0.228595
			236.996	10.8602	0.271505					237.11	12.327	0.20545					237.111	15.647	0.391175						237.077	13.1153	0.174871												237.731	14.7757	0.227318
			237.461	11.6765	0.291911					237.575	11.7873	0.196456					237.576	14.651	0.366275						237.543	11.995	0.159933												238.198	14.568	0.224123
			237.926	12.6034	0.315084					238.04	12.2023	0.203372					238.041	15.0243	0.375608						238.008	11.995	0.159933												238.665	13.8207	0.212626
			238.391	13.2536	0.33134					238.505	11.455	0.190917					238.507	14.4847	0.362117						238.473	12.991	0.173213												239.132	13.9867	0.21518
			238.856	13.0184	0.32546					238.971	11.953	0.199217					238.972	13.447	0.336175						238.938	13.9453	0.185938												239.598	15.896	0.244554
			239.321	12.5065	0.312663					239.436	10.9983	0.183305					239.437	12.119	0.302975						239.403	14.0697	0.187596												240.065	16.2697	0.250303
			239.787	11.4136	0.28534					239.901	11.0813	0.184689					239.902	11.787	0.294675						239.869	13.1567	0.175422												240.532	16.7263	0.257328
			240.252	10.9709	0.274272					240.366	10.0437	0.167395					240.367	11.9117	0.297792						240.334	12.9907	0.173209												240.999	17.5977	0.270733
			240.717	10.9432	0.27358					240.831	10.0437	0.167395					240.832	12.9077	0.322692						240.799	12.9907	0.173209												241.466	18.4693	0.284144
			241.182	11.3029	0.282573					241.296	9.50433	0.158406					241.298	13.4473	0.336183						241.264	14.2773	0.190364												241.933	18.8843	0.290528
			241.647	11.4551	0.286377					241.762	10.376	0.172933					241.763	13.7793	0.344483						241.729	14.07	0.1876												242.4	16.9753	0.261159
			242.113	11.3582	0.283956					242.227	11.1647	0.186078					242.228	15.232	0.3808						242.194	15.1077	0.201436												242.866	17.3487	0.266903
			242.578	11.5381	0.288452					242.692	12.9077	0.215128					242.693	15.232	0.3808						242.66	13.8623	0.184831												243.333	17.473	0.268815
			243.043	11.8978	0.297445					243.157	12.3267	0.205445					243.158	14.8583	0.371458						243.125	14.1527	0.188702												243.8	18.0957	0.278395
			243.508	12.1607	0.304017					243.622	10.8323	0.180539					243.624	13.9037	0.347592						243.59	14.1527	0.188702												244.267	19.009	0.292446
			243.973	12.2575	0.306438					244.088	10.1683	0.169472					244.089	15.1487	0.378717						244.055	16.394	0.218587												244.734	19.839	0.305215
			244.438	12.1883	0.304708					244.553	10.625	0.177083					244.554	16.4353	0.410883						244.52	18.2617	0.243489												245.201	19.8803	0.305851
			244.904	12.465	0.311625					245.018	10.708	0.178467					245.019	17.6807	0.442017						244.986	18.9257	0.252342												245.667	17.3483	0.266897
			245.369	12.9077	0.322693					245.483	10.3343	0.172239					245.484	17.8053	0.445133						245.451	18.22	0.242933												246.134	14.6923	0.226036
			245.834	13.2813	0.332031					245.948	11.3717	0.189528					245.95	19.3823	0.484558						245.916	16.56	0.2208												246.601	13.8207	0.212626
			246.299	13.3089	0.332723					246.413	12.451	0.207517					246.415	18.6767	0.466917						246.381	15.73	0.209733												247.068	13.8207	0.212626
			246.764	13.1014	0.327535					246.879	13.2397	0.220661					246.88	16.7673	0.419183						246.846	15.1907	0.202542												247.535	14.7337	0.226672
			247.23	12.797	0.319926					247.344	12.2437	0.204061					247.345	14.0697	0.351742						247.311	16.0623	0.214164												248.002	13.9453	0.214544
			247.695	12.6449	0.316121					247.809	12.368	0.206133					247.81	12.036	0.3009						247.777	17.349	0.23132												248.468	13.9453	0.214544
			248.16	12.4927	0.312317					248.274	12.2437	0.204061					248.275	10.957	0.273925						248.242	18.6353	0.248471												248.935	13.4473	0.206882
			248.625	13.4334	0.335836					248.739	12.6173	0.210289					248.741	10.4177	0.260442						248.707	20.669	0.275587												249.402	14.9413	0.229867
			249.09	14.4987	0.362467					249.205	12.742	0.212367					249.206	11.7043	0.292608						249.172	21.914	0.292187												249.869	15.5223	0.238805
			249.556	16.0482	0.401204					249.67	12.659	0.210983					249.671	12.0363	0.300908						249.637	21.831	0.29108												250.336	14.9827	0.230503
			250.021	15.8683	0.396708					250.135	12.2023	0.203372					250.136	11.787	0.294675						250.103	20.0047	0.266729												250.803	13.696	0.210708
			250.486	15.2734	0.381836					250.6	11.4137	0.190228					250.601	10.8323	0.270808						250.568	18.718	0.249573												251.27	12.783	0.196662
			250.951	13.8208	0.34552					251.065	11.787	0.19645					251.067	12.2433	0.306083						251.033	17.4313	0.232418												251.736	12.202	0.187723
			251.416	13.4058	0.335144					251.531	12.1607	0.202678					251.532	12.9907	0.324767						251.498	18.5103	0.246804												252.203	12.2437	0.188364
			251.881	13.5164	0.337911					251.996	14.3603	0.239339					251.997	13.5303	0.338258						251.963	17.805	0.2374												252.67	12.5757	0.193472
			252.347	14.0007	0.350017					252.461	14.5263	0.242106					252.462	13.489	0.337225						252.429	16.6017	0.221356												253.137	14.9	0.229231
			252.812	13.6686	0.341716					252.926	13.4057	0.223428					252.927	13.489	0.337225						252.894	14.6097	0.194796												253.604	14.983	0.230508
			253.277	12.5895	0.314738					253.391	11.7457	0.195761					253.393	12.991	0.324775						253.359	13.489	0.179853												254.071	13.738	0.211354
			253.742	11.6626	0.291566					253.856	11.1647	0.186078					253.858	11.829	0.295725						253.824	14.07	0.1876												254.537	11.3723	0.174959
			254.207	11.3721	0.284302					254.322	12.5757	0.209595					254.323	11.58	0.2895						254.289	13.904	0.185387												255.004	11.2893	0.173682
			254.673	11.9255	0.298137					254.787	14.2357	0.237261					254.788	11.4553	0.286383						254.754	14.651	0.195347												255.471	11.9533	0.183897
			255.138	12.5342	0.313354					255.252	15.1487	0.252478					255.253	11.9533	0.298833						255.22	15.2733	0.203644												255.938	11.1647	0.171764
			255.603	13.0322	0.325806					255.717	14.5263	0.242106					255.718	11.621	0.290525						255.685	14.4433	0.192578												256.405	10.0853	0.155159
			256.068	12.8385	0.320963					256.182	13.5303	0.225505					256.184	11.455	0.286375						256.15	14.651	0.195347												256.872	9.33833	0.143667
			256.533	12.3405	0.308512					256.648	13.5303	0.225505					256.649	11.704	0.2926						256.615	16.934	0.225787												257.339	10.0023	0.153882
			256.998	11.9946	0.299866					257.113	12.9907	0.216511					257.114	12.0777	0.301942						257.08	18.0543	0.240724												257.805	11.5797	0.178149
			257.464	11.8701	0.296753					257.578	11.9117	0.198528					257.579	13.1983	0.329958						257.546	17.473	0.232973												258.272	13.1153	0.201774
			257.929	11.4689	0.286722					258.043	11.0403	0.184006					258.044	12.6587	0.316467						258.011	14.7337	0.196449												258.739	12.9907	0.199856
			258.394	10.8878	0.272196					258.508	11.0817	0.184695					258.51	12.9077	0.322692						258.476	15.2733	0.203644												259.206	12.1607	0.187087
			258.859	10.9432	0.273579					258.973	10.376	0.172933					258.975	12.4927	0.312317						258.941	15.73	0.209733												259.673	12.119	0.186446
			259.324	11.5657	0.289143					259.439	10.1683	0.169472					259.44	13.1153	0.327883						259.406	15.6053	0.208071												260.14	13.1567	0.20241
			259.79	12.8662	0.321655					259.904	9.961	0.166017					259.905	12.8663	0.321658						259.871	15.564	0.20752												260.606	12.5753	0.193467
			260.255	13.2536	0.33134					260.369	10.2513	0.170855					260.37	12.2853	0.307133						260.337	14.6093	0.194791												261.073	11.538	0.177508
			260.72	13.5441	0.338603					260.834	10.874	0.181233					260.835	12.8663	0.321658						260.802	14.9413	0.199218												261.54	11.4137	0.175595
			261.185	12.2022	0.305054					261.299	10.542	0.1757					261.301	12.742	0.31855						261.267	13.9037	0.185382												262.007	12.2023	0.187728
			261.65	10.9017	0.272543					261.765	10.0857	0.168095					261.766	13.157	0.328925						261.732	15.73	0.209733												262.474	13.6133	0.209436
			262.116	9.71191	0.242798					262.23	7.92733	0.132122					262.231	11.4137	0.285342						262.197	16.1037	0.214716												262.941	13.8623	0.213267
			262.581	10.0854	0.252136					262.695	7.92733	0.132122					262.696	11.04	0.276						262.663	17.1827	0.229102												263.408	14.319	0.220292
			263.046	11.1922	0.279805					263.16	8.42533	0.140422					263.161	10.5003	0.262508						263.128	16.5187	0.220249												263.874	14.236	0.219015
			263.511	12.2851	0.307128					263.625	9.17233	0.152872					263.627	10.625	0.265625						263.593	16.6017	0.221356												264.341	15.1077	0.232426
			263.976	12.963	0.324076					264.091	9.91933	0.165322					264.092	10.791	0.269775						264.058	16.7263	0.223018												264.808	15.8963	0.244559
			264.441	13.2121	0.330302					264.556	9.25533	0.154256					264.557	11.289	0.282225						264.523	18.345	0.2446												265.275	16.104	0.247754
			264.907	13.1014	0.327535					265.021	9.42133	0.157022					265.022	11.455	0.286375						264.989	19.7147	0.262862												265.742	15.4813	0.238174
			265.372	12.5342	0.313355					265.486	9.58733	0.159789					265.487	12.949	0.323725						265.454	20.088	0.26784												266.209	15.6057	0.240087
			265.837	11.5796	0.28949					265.951	9.91933	0.165322					265.953	14.4433	0.361083						265.919	17.722	0.236293												266.675	15.315	0.235615
			266.302	10.9017	0.272543					266.416	9.961	0.166017					266.418	15.1903	0.379758						266.384	16.892	0.225227												267.142	15.149	0.233062
			266.767	10.5697	0.264242					266.882	10.293	0.17155					266.883	13.9453	0.348633						266.849	16.9337	0.225782												267.609	13.8623	0.213267
			267.233	10.7357	0.268392					267.347	9.961	0.166017					267.348	12.2437	0.306092						267.314	18.096	0.24128												268.076	13.1153	0.201774
			267.698	10.376	0.2594					267.812	9.08933	0.151489					267.813	12.7003	0.317508						267.78	17.681	0.235747												268.543	11.953	0.183892
			268.163	10.0578	0.251444					268.277	8.38367	0.139728					268.278	14.07	0.35175						268.245	16.3527	0.218036												269.01	11.8287	0.18198
			268.628	10.0993	0.252482					268.742	9.50433	0.158406					268.744	14.9	0.3725						268.71	15.564	0.20752												269.477	11.04	0.169846
			269.093	10.957	0.273925					269.208	10.8327	0.180544					269.209	14.9	0.3725						269.175	15.2317	0.203089												269.943	11.8287	0.18198
			269.559	11.7456	0.29364					269.673	10.0857	0.168095					269.674	16.0207	0.400517						269.64	15.1073	0.201431												270.41	13.3643	0.205605
			270.024	11.967	0.299174					270.138	9.75333	0.162555					270.139	16.0207	0.400517						270.106	14.5677	0.194236												270.877	13.6963	0.210713
			270.489	11.7041	0.292602					270.603	9.089	0.151483					270.604	16.3527	0.408817						270.571	13.6547	0.182062												271.344	13.5303	0.208159
			270.954	11.7733	0.294332					271.068	9.753	0.16255					271.07	14.3603	0.359008						271.036	15.1487	0.201982												271.811	11.4133	0.17559
			271.419	11.9255	0.298137					271.533	11.4547	0.190911					271.535	13.3227	0.333067						271.501	14.9413	0.199218												272.278	11.7453	0.180697
			271.884	11.9808	0.29952					271.999	13.8207	0.230345					272	12.7	0.3175						271.966	15.813	0.21084												272.744	11.9113	0.183251
			272.35	11.3998	0.284994					272.464	14.651	0.244183					272.465	13.6963	0.342408						272.432	14.983	0.199773												273.211	11.704	0.180062
			272.815	10.7634	0.269084					272.929	12.7833	0.213055					272.93	14.485	0.362125						272.897	15.0243	0.200324												273.678	12.7417	0.196026
			273.28	10.4175	0.260437					273.394	11.4967	0.191611					273.395	13.9457	0.348642						273.362	15.398	0.205307												274.145	13.2813	0.204328
			273.745	10.0439	0.251098					273.859	11.4967	0.191611					273.861	12.659	0.316475						273.827	15.2733	0.203644												274.612	14.4433	0.222205
			274.21	9.65656	0.241414					274.325	12.6173	0.210289					274.326	12.825	0.320625						274.292	16.5187	0.220249												275.079	14.4847	0.222841
			274.676	9.40753	0.235188					274.79	11.538	0.1923					274.791	13.5303	0.338258						274.757	16.4357	0.219142												275.546	15.2733	0.234974
			275.141	9.58739	0.239685					275.255	9.91933	0.165322					275.256	14.6507	0.366267						275.223	17.1	0.228												276.012	17.4317	0.26818
			275.606	10.2653	0.256632					275.72	8.17633	0.136272					275.721	14.775	0.369375						275.688	17.017	0.226893												276.479	17.2243	0.26499
			276.071	10.5281	0.263204					276.185	7.803	0.13005					276.187	14.36	0.359						276.153	15.9793	0.213058												276.946	14.319	0.220292
			276.536	10.9293	0.273234					276.651	7.59533	0.126589					276.652	14.5263	0.363158						276.618	15.5227	0.206969												277.413	12.7417	0.196026
			277.001	10.4866	0.262166					277.116	7.42933	0.123822					277.117	14.8587	0.371467						277.083	15.2737	0.203649												277.88	12.1607	0.187087
			277.467	10.459	0.261474					277.581	8.75733	0.145955					277.582	16.187	0.404675						277.549	15.9377	0.212502												278.347	15.315	0.235615
			277.932	10.3621	0.259053					278.046	9.463	0.157717					278.047	16.602	0.41505						278.014	15.0247	0.200329												278.813	15.6057	0.240087
			278.397	11.0815	0.277038					278.511	11.206	0.186767					278.513	16.2283	0.405708						278.479	14.4433	0.192578												279.28	16.8923	0.259882
			278.862	11.4551	0.286376					278.976	11.6627	0.194378					278.978	14.8587	0.371467						278.944	14.4017	0.192022												279.747	16.1037	0.247749
			279.327	11.6211	0.290527					279.442	13.0323	0.217205					279.443	13.8623	0.346558						279.409	14.692	0.195893												280.214	15.6057	0.240087
			279.793	11.3859	0.284647					279.907	13.323	0.22205					279.908	14.1113	0.352783						279.874	14.8167	0.197556												280.681	14.734	0.226677
			280.258	11.3029	0.282573					280.372	13.074	0.2179					280.373	15.0657	0.376642						280.34	15.6053	0.208071												281.148	14.319	0.220292
			280.723	11.2614	0.281535					280.837	11.8287	0.197145					280.838	14.8167	0.370417						280.805	15.979	0.213053												281.615	13.987	0.215185
			281.188	11.3859	0.284648					281.302	10.708	0.178467					281.304	13.5717	0.339292						281.27	16.5187	0.220249												282.081	13.7793	0.21199
			281.653	11.6211	0.290527					281.768	10.625	0.177083					281.769	12.6587	0.316467						281.735	16.5187	0.220249												282.548	14.1113	0.217097
			282.119	11.8424	0.296061					282.233	10.8327	0.180544					282.234	13.6133	0.340333						282.2	17.1413	0.228551												283.015	13.9037	0.213903
			282.584	11.5796	0.28949					282.698	11.8287	0.197145					282.699	15.8543	0.396358						282.666	17.3073	0.230764												283.482	13.6963	0.210713
			283.049	11.206	0.280151					283.163	12.451	0.207517					283.164	17.3487	0.433717						283.131	17.9713	0.239618												283.949	14.9	0.229231
			283.514	11.0815	0.277038					283.628	12.5753	0.209589					283.63	17.8883	0.447208						283.596	18.0127	0.240169												284.416	16.4357	0.252856
			283.979	11.7179	0.292948					284.094	12.368	0.206133					284.095	18.3033	0.457583						284.061	19.05	0.254												284.882	16.4357	0.252856
			284.444	12.1053	0.302632					284.559	12.368	0.206133					284.56	17.7637	0.444092						284.526	18.801	0.25068												285.349	14.4433	0.222205
			284.91	12.0915	0.302287					285.024	13.4887	0.224811					285.025	17.1827	0.429567						284.992	19.465	0.259533												285.816	13.2397	0.203687
			285.375	11.2199	0.280498					285.489	12.4923	0.208206					285.49	15.813	0.395325						285.457	18.054	0.24072												286.283	13.9037	0.213903
			285.84	10.5143	0.262858					285.954	10.7907	0.179845					285.955	16.3527	0.408817						285.922	17.3487	0.231316												286.75	13.6133	0.209436
			286.305	9.60126	0.240032					286.419	8.01	0.1335					286.421	15.9373	0.398433						286.387	17.4733	0.232978												287.217	13.157	0.202415
			286.77	8.79884	0.219971					286.885	8.176	0.136267					286.886	15.813	0.395325						286.852	19.424	0.258987												287.684	12.4513	0.191559
			287.236	8.36996	0.209249					287.35	8.01	0.1335					287.351	16.2693	0.406733						287.317	20.337	0.27116												288.15	12.7417	0.196026
			287.701	8.868	0.2217					287.815	8.84	0.147333					287.816	18.5523	0.463808						287.783	19.59	0.2612												288.617	12.368	0.190277
			288.166	10.5973	0.264933					288.28	8.21767	0.136961					288.281	21.2087	0.530217						288.248	17.4733	0.232978												289.084	12.1607	0.187087
			288.631	11.9393	0.298482					288.745	8.50833	0.141806					288.747	23.5743	0.589358						288.713	14.3603	0.191471												289.551	12.7833	0.196667
			289.096	12.6034	0.315084					289.211	8.59133	0.143189					289.212	24.3627	0.609067						289.178	12.3267	0.164356												290.018	13.406	0.206246
			289.561	11.9116	0.297791					289.676	9.17233	0.152872					289.677	23.74	0.5935						289.643	11.3307	0.151076												290.485	14.5267	0.223487
			290.027	11.4413	0.286031					290.141	8.79867	0.146644					290.142	21.997	0.549925						290.109	13.0323	0.173764												290.951	15.3567	0.236256
			290.492	11.1507	0.278768					290.606	8.63267	0.143878					290.607	19.2993	0.482483						290.574	13.8623	0.184831												291.418	16.3943	0.25222
			290.957	11.2752	0.281881					291.071	8.46667	0.141111					291.073	17.5147	0.437867						291.039	13.5717	0.180956												291.885	15.6057	0.240087
			291.422	11.1784	0.27946					291.536	9.297	0.15495					291.538	15.73	0.39325						291.504	13.4473	0.179298												292.352	15.6473	0.240728
			291.887	11.4274	0.285685					292.002	10.127	0.168783					292.003	15.149	0.378725						291.969	14.651	0.195347												292.819	15.2737	0.23498
			292.353	12.2851	0.307129					292.467	9.83633	0.163939					292.468	14.651	0.366275						292.434	15.2737	0.203649												293.286	15.315	0.235615
			292.818	13.6824	0.342061					292.932	9.338	0.155633					292.933	15.2737	0.381842						292.9	14.983	0.199773												293.753	14.1527	0.217733
			293.283	14.4848	0.362121					293.397	8.923	0.148717					293.398	15.564	0.3891						293.365	13.5717	0.180956												294.219	14.2357	0.21901
			293.748	15.0244	0.37561					293.862	9.46267	0.157711					293.864	15.813	0.395325						293.83	14.194	0.189253												294.686	13.4887	0.207518
			294.213	15.1766	0.379415					294.328	9.17233	0.152872					294.329	18.054	0.45135						294.295	14.3187	0.190916												295.153	13.1567	0.20241
			294.679	16.145	0.403625					294.793	8.467	0.141117					294.794	19.0503	0.476258						294.76	14.7753	0.197004												295.62	12.6587	0.194749
			295.144	17.0581	0.426453					295.258	8.34233	0.139039					295.259	19.4653	0.486633						295.226	14.402	0.192027												296.087	13.6963	0.210713
			295.609	17.5423	0.438558					295.723	9.297	0.15495					295.724	17.5977	0.439942						295.691	15.315	0.2042												296.554	14.402	0.221569
			296.074	17.0858	0.427144					296.188	11.0817	0.184695					296.19	15.481	0.387025						296.156	15.232	0.203093												297.02	14.319	0.220292
			296.539	15.7715	0.394287					296.654	11.1233	0.185389					296.655	13.7793	0.344483						296.621	15.7713	0.210284												297.487	13.1983	0.203051
			297.004	14.9552	0.373881					297.119	10.7497	0.179161					297.12	12.4513	0.311283						297.086	14.9413	0.199218												297.954	12.4097	0.190918
			297.47	14.222	0.35555					297.584	9.50433	0.158406					297.585	12.6587	0.316467						297.552	14.4433	0.192578												298.421	12.202	0.187723
			297.935	14.305	0.357626					298.049	9.17233	0.152872					298.05	12.7833	0.319583						298.017	14.07	0.1876												298.888	13.613	0.209431
			298.4	14.4987	0.362468					298.514	8.46667	0.141111					298.515	11.6627	0.291567						298.482	13.572	0.18096												299.355	14.526	0.223477
			298.865	14.9967	0.374919					298.979	8.54967	0.142495					298.981	10.4177	0.260442						298.947	13.074	0.17432												299.822	13.862	0.213262
			299.33	15.1351	0.378377					299.445	8.923	0.148717					299.446	10.625	0.265625						299.412	12.4513	0.166018												300.288	11.9943	0.184528
			299.796	14.9137	0.372843					299.91	9.172	0.152867					299.911	10.5833	0.264583						299.877	11.7457	0.156609												300.755	10.5417	0.16218
			300.261	14.9276	0.37319					300.375	9.54567	0.159094					300.376	12.4093	0.310233						300.343	12.036	0.16048												301.222	9.87767	0.151964
			300.726	15.5778	0.389445					300.84	9.33833	0.155639					300.841	12.2433	0.306083						300.808	12.2437	0.163249												301.689	10.293	0.158354
			301.191	16.5047	0.412618					301.305	9.50433	0.158406					301.307	13.115	0.327875						301.273	11.9117	0.158822												302.156	10.044	0.154523
			301.656	16.7676	0.41919					301.771	9.17233	0.152872					301.772	13.115	0.327875						301.738	12.4513	0.166018												302.623	9.961	0.153246
			302.121	16.2695	0.406738					302.236	8.54967	0.142495					302.237	14.4433	0.361083						302.203	12.6587	0.168782												303.089	10.459	0.160908
			302.587	15.9375	0.398438					302.701	8.75733	0.145955					302.702	14.07	0.35175						302.669	13.3643	0.178191												303.556	11.0403	0.169851
			303.052	16.1035	0.402588					303.166	8.50833	0.141806					303.167	14.8173	0.370433						303.134	11.8287	0.157716												304.023	11.3307	0.174318
			303.517	16.7952	0.419881					303.631	9.00633	0.150106					303.633	14.6927	0.367317						303.599	12.1193	0.161591												304.49	11.123	0.171123
			303.982	17.0443	0.426107					304.096	8.34233	0.139039					304.098	16.3113	0.407783						304.064	13.0737	0.174316												304.957	11.9113	0.183251
			304.447	17.404	0.435099					304.562	7.88567	0.131428					304.563	16.6433	0.416083						304.529	14.6507	0.195342												305.424	12.9907	0.199856
			304.913	17.2933	0.432332					305.027	7.63667	0.127278					305.028	17.598	0.43995						304.994	14.2357	0.189809												305.891	13.8623	0.213267
			305.378	17.0304	0.425761					305.492	7.55367	0.125894					305.493	17.432	0.4358						305.46	13.4887	0.179849												306.357	14.07	0.216462
			305.843	16.3664	0.409159					305.957	8.88167	0.148028					305.958	17.266	0.43165						305.925	14.236	0.189813												306.824	13.655	0.210077
			306.308	16.1727	0.404317					306.422	8.84033	0.147339					306.424	16.602	0.41505						306.39	15.4397	0.205862												307.291	12.9493	0.19922
			306.773	16.0482	0.401204					306.888	8.59133	0.143189					306.889	18.3867	0.459667						306.855	16.6433	0.221911												307.758	13.2397	0.203687
			307.239	16.2142	0.405354					307.353	8.17633	0.136272					307.354	18.3867	0.459667						307.32	16.5187	0.220249												308.225	14.2357	0.21901
			307.704	16.5047	0.412617					307.818	8.21767	0.136961					307.819	17.8883	0.447208						307.786	16.975	0.226333												308.692	15.1073	0.23242
			308.169	17.3348	0.433369					308.283	8.96467	0.149411					308.284	16.477	0.411925						308.251	17.5977	0.234636												309.158	14.8583	0.22859
			308.634	17.9158	0.447896					308.748	9.13067	0.152178					308.75	18.0127	0.450317						308.716	17.5977	0.234636												309.625	13.3227	0.204964
			309.099	17.653	0.441324					309.214	9.13067	0.152178					309.215	19.5483	0.488708						309.181	17.0167	0.226889												310.092	11.87	0.182615
			309.564	16.7399	0.418497					309.679	8.923	0.148717					309.68	20.254	0.50635						309.646	16.311	0.21748												310.559	11.621	0.178785
			310.03	15.6193	0.390482					310.144	8.54967	0.142495					310.145	20.171	0.504275						310.112	16.2697	0.216929												311.026	11.704	0.180062
			310.495	15.0106	0.375265					310.609	9.58733	0.159789					310.61	20.8767	0.521917						310.577	15.8547	0.211396												311.493	12.202	0.187723
			310.96	14.6509	0.366272					311.074	8.92333	0.148722					311.076	22.5367	0.563417						311.042	14.402	0.192027												311.96	11.9947	0.184533
			311.425	14.7201	0.368001					311.539	9.961	0.166017					311.541	22.3703	0.559258						311.507	12.8663	0.171551												312.426	11.9117	0.183256
			311.89	14.6647	0.366618					312.005	9.712	0.161867					312.006	22.91	0.57275						311.972	11.5383	0.153844												312.893	11.8287	0.18198
			312.356	14.6509	0.366272					312.47	10.044	0.1674					312.471	21.8727	0.546817						312.437	10.8743	0.144991												313.36	10.791	0.166015
			312.821	14.2912	0.35728					312.935	9.75333	0.162555					312.936	21.9973	0.549933						312.903	10.4177	0.138902												313.827	10.8323	0.166651
			313.286	13.6409	0.341024					313.4	9.58733	0.159789					313.401	21.7483	0.543708						313.368	10.376	0.138347												314.294	10.6663	0.164097
			313.751	13.046	0.326151					313.865	10.7497	0.179161					313.867	22.6613	0.566533						313.833	10.127	0.135027												314.761	13.198	0.203046
			314.216	12.8385	0.320963					314.331	9.712	0.161867					314.332	22.9103	0.572758						314.298	9.795	0.1306												315.227	13.8207	0.212626
			314.682	13.4611	0.336527					314.796	9.463	0.157717					314.797	22.1217	0.553042						314.763	8.882	0.118427												315.694	14.0283	0.21582
			315.147	14.1805	0.354512					315.261	9.33833	0.155639					315.262	20.2953	0.507383						315.229	10.0857	0.134476												316.161	12.7833	0.196667
			315.612	15.3426	0.383564					315.726	10.8327	0.180544					315.727	19.9217	0.498042						315.694	10.9157	0.145542												316.628	12.7003	0.19539
			316.077	16.1173	0.402933					316.191	11.4967	0.191611					316.193	19.3407	0.483517						316.159	12.0777	0.161036												317.095	12.9077	0.19858
			316.542	17.404	0.435099					316.656	11.4553	0.190922					316.658	20.337	0.508425						316.624	11.7457	0.156609												317.562	11.787	0.181338
			317.007	18.3586	0.458964					317.122	12.1607	0.202678					317.123	21.1673	0.529183						317.089	11.3307	0.151076												318.029	11.538	0.177508
			317.473	19.2993	0.482483					317.587	13.4057	0.223428					317.588	22.9103	0.572758						317.555	11.9117	0.158822												318.495	11.372	0.174954
			317.938	18.7598	0.468994					318.052	13.6547	0.227578					318.053	25.442	0.63605						318.02	11.953	0.159373												318.962	12.285	0.189
			318.403	17.57	0.43925					318.517	12.202	0.203367					318.518	26.604	0.6651						318.485	11.372	0.151627												319.429	12.202	0.187723
			318.868	16.6846	0.417114					318.982	10.293	0.17155					318.984	28.5133	0.712833						318.95	10.7497	0.143329												319.896	12.202	0.187723
			319.333	17.5562	0.438904					319.448	9.75333	0.162555					319.449	28.4717	0.711792						319.415	10.2517	0.136689												320.363	12.036	0.185169
			319.799	19.3823	0.484558					319.913	10.21	0.170167					319.914	29.7583	0.743958						319.88	11.2893	0.150524												320.83	11.953	0.183892
			320.264	20.6413	0.516032					320.378	10.5833	0.176389					320.379	29.5507	0.738767						320.346	11.8703	0.158271												321.296	11.4133	0.17559
			320.729	20.8488	0.52122					320.843	10.3757	0.172928					320.844	29.8827	0.747067						320.811	12.991	0.173213												321.763	11.04	0.169846
			321.194	20.3784	0.509461					321.308	9.836	0.163933					321.31	29.426	0.73565						321.276	13.987	0.186493												322.23	11.2477	0.173041
			321.659	20.3093	0.507732					321.774	10.2927	0.171544					321.775	31.4183	0.785458						321.741	12.5757	0.167676												322.697	11.9533	0.183897
			322.124	19.9081	0.497702					322.239	10.7077	0.178461					322.24	34.1993	0.854983						322.206	12.368	0.164907												323.164	12.2853	0.189005
			322.59	20.0464	0.50116					322.704	11.206	0.186767					322.705	39.1383	0.978458						322.672	11.5793	0.154391												323.631	12.2437	0.188364
			323.055	20.2401	0.506002					323.169	11.123	0.185383					323.17	44.6167	1.11542						323.137	12.949	0.172653												324.097	12.2023	0.187728
			323.52	21.499	0.537476					323.634	10.9987	0.183311					323.636	49.9707	1.24927						323.602	14.0697	0.187596												324.564	11.455	0.176231
			323.985	22.2876	0.55719					324.099	11.04	0.184					324.101	57.0263	1.42566						324.067	15.2317	0.203089												325.031	11.787	0.181338
			324.45	23.0208	0.575521					324.565	11.372	0.189533					324.566	65.8667	1.64667						324.532	16.394	0.218587												325.498	11.3303	0.174313
			324.916	22.8963	0.572408					325.03	11.7457	0.195761					325.031	74.873	1.87183						324.997	15.896	0.211947												325.965	14.5263	0.223482
			325.381	22.6058	0.565145					325.495	11.04	0.184					325.496	82.5097	2.06274						325.463	16.0623	0.214164												326.432	15.481	0.238169
			325.846	21.7066	0.542664					325.96	11.621	0.193683					325.961	85.581	2.13952						325.928	15.6473	0.208631												326.899	16.643	0.256046
			326.311	20.835	0.520875					326.425	10.7907	0.179845					326.427	89.3577	2.23394						326.393	15.5227	0.206969												327.365	16.56	0.254769
			326.776	19.9911	0.499777					326.891	10.8323	0.180539					326.892	93.508	2.3377						326.858	16.8507	0.224676												327.832	20.7103	0.31862
			327.242	19.6314	0.490784					327.356	9.25533	0.154256					327.357	100.19	2.50476						327.323	19.2577	0.256769												328.299	30.215	0.464846
			327.707	19.742	0.493551					327.821	9.546	0.1591					327.822	108.076	2.7019						327.789	21.7897	0.290529												328.766	37.8103	0.581697
			328.172	20.5168	0.512919					328.286	9.67033	0.161172					328.287	113.513	2.83783						328.254	22.0387	0.293849												329.233	41.8363	0.643636
			328.637	21.2777	0.531942					328.751	9.37967	0.156328					328.753	117.249	2.93122						328.719	21.4163	0.285551												329.7	40.093	0.616815
			329.102	21.7065	0.542663					329.217	9.71167	0.161861					329.218	120.03	3.00074						329.184	22.3707	0.298276												330.166	39.0137	0.60021
			329.567	21.7342	0.543355					329.682	10.044	0.1674					329.683	119.946	2.99866						329.649	24.861	0.33148												330.633	38.3497	0.589995
			330.033	21.8725	0.546814					330.147	11.4967	0.191611					330.148	121.523	3.03808						330.115	26.604	0.35472												331.1	36.15	0.556154
			330.498	22.4675	0.561686					330.612	12.4513	0.207522					330.613	123.64	3.091						330.58	26.2307	0.349742												331.567	31.626	0.486554
			330.963	23.0485	0.576213					331.077	13.1567	0.219278					331.078	125.425	3.13562						331.045	26.189	0.349187												332.034	26.189	0.402908
			331.428	23.9478	0.598695					331.542	13.1567	0.219278					331.544	125.01	3.12524						331.51	26.355	0.3514												332.501	23.5743	0.362682
			331.893	24.7225	0.618063					332.008	12.4927	0.208211					332.009	119.407	2.98517						331.975	28.3057	0.377409												332.968	26.8117	0.412487
			332.359	25.8293	0.645732					332.473	13.738	0.228967					332.474	114.509	2.86273						332.44	27.8907	0.371876												333.434	32.29	0.496769
			332.824	26.7839	0.669597					332.938	14.07	0.2345					332.939	110.566	2.76416						332.906	28.6377	0.381836												333.901	38.889	0.598292
			333.289	28.1673	0.704183					333.403	14.6093	0.243489					333.404	110.608	2.76519						333.371	29.0527	0.387369												334.368	38.059	0.585523
			333.754	29.952	0.748799					333.868	13.6547	0.227578					333.87	113.347	2.83367						333.836	32.041	0.427213												334.835	31.4183	0.483359
			334.219	31.9165	0.797912					334.334	14.2773	0.237955					334.335	113.804	2.84509						334.301	35.901	0.47868												335.302	20.835	0.320538
			334.684	34.13	0.853251					334.799	15.1073	0.251789					334.8	111.189	2.77973						334.766	38.9723	0.519631												335.769	11.206	0.1724
			335.15	36.6895	0.917236					335.264	16.9333	0.282222					335.265	107.827	2.69568						335.232	41.504	0.553387												336.235	5.81067	0.0893949
			335.615	40.6185	1.01546					335.729	17.1823	0.286372					335.73	106.872	2.67181						335.697	42.2927	0.563902												336.702	2.07533	0.0319282
			336.08	44.9211	1.12303					336.194	17.3487	0.289144					336.196	108.117	2.70293						336.162	44.4923	0.593231												337.169	0.706	0.0108615
			336.545	49.3481	1.2337					336.659	16.2283	0.270472					336.661	107.661	2.69152						336.627	48.8917	0.651889												337.636	0.208	0.0032
			337.01	52.4056	1.31014					337.125	16.7263	0.278772					337.126	105.295	2.63238						337.092	55.7397	0.743196												338.103	0.08333	0.001282
			337.476	54.6053	1.36513					337.59	18.4693	0.307822					337.591	99.651	2.49127						337.557	63.9573	0.852764												338.57	0.12467	0.001918
			337.941	55.4631	1.38658					338.055	20.1293	0.335489					338.056	96.6627	2.41657						338.023	68.9793	0.919724												339.037	0.083	0.00127692
			338.406	56.2931	1.40733					338.52	21.914	0.365233					338.521	94.3383	2.35846						338.488	71.677	0.955693												339.503	0.415	0.00638462
			338.871	57.4138	1.43534					338.985	23.9063	0.398439					338.987	94.1723	2.35431						338.953	70.7223	0.942964												339.97	0.581	0.00893846
			339.336	59.5443	1.48861					339.451	28.3473	0.472455					339.452	92.7197	2.31799						339.418	70.8053	0.944071												340.437	0.70567	0.0108565
			339.802	62.2144	1.55536					339.916	34.075	0.567917					339.917	92.3463	2.30866						339.883	70.6393	0.941858												340.904	0.45667	0.00702569
			340.267	64.6493	1.61623					340.381	40.176	0.6696					340.382	92.0143	2.30036						340.349	73.2127	0.976169												341.371	0.20767	0.00319492
			340.732	66.7245	1.66811					340.846	49.7217	0.828695					340.847	91.7653	2.29413						340.814	75.9107	1.01214												341.838	0.083	0.00127692
			341.197	67.9557	1.69889					341.311	61.9237	1.03206					341.313	92.2217	2.30554						341.279	78.899	1.05199												342.304	2.68304e-14	4.12775e-16
			341.662	68.4261	1.71065					341.777	76.699	1.27832					341.778	93.4667	2.33667						341.744	79.065	1.0542												342.771	2.68304e-14	4.12775e-16
			342.127	67.5545	1.68886					342.242	90.188	1.50313					342.243	95.0023	2.37506						342.209	76.9067	1.02542												343.238	2.68304e-14	4.12775e-16
			342.593	66.0604	1.65151					342.707	103.677	1.72795					342.708	96.704	2.4176						342.675	73.0883	0.974511												343.705	2.68304e-14	4.12775e-16
			343.058	64.5801	1.6145					343.172	118.369	1.97282					343.173	98.8207	2.47052						343.14	69.2287	0.923049												344.172	2.68304e-14	4.12775e-16
			343.523	63.5702	1.58925					343.637	130.862	2.18103					343.638	102.099	2.55248						343.605	65.3687	0.871582												344.639	2.68304e-14	4.12775e-16
			343.988	62.7816	1.56954					344.102	142.275	2.37126					344.104	100.522	2.51306						344.07	64.082	0.854427												345.106	2.68304e-14	4.12775e-16
			344.453	62.4219	1.56055					344.568	152.153	2.53589					344.569	97.368	2.4342						344.535	64.912	0.865493												345.572	2.68304e-14	4.12775e-16
			344.919	63.4456	1.58614					345.033	163.152	2.71919					345.034	91.931	2.29827						345	65.8667	0.878222												346.039	2.68304e-14	4.12775e-16
			345.384	66.2264	1.65566					345.498	169.834	2.83057					345.499	88.32	2.208						345.466	64.165	0.855533												346.506	2.68304e-14	4.12775e-16
			345.849	71.0547	1.77637					345.963	173.403	2.89006					345.964	84.7923	2.11981						345.931	62.8367	0.837822												346.973	2.68304e-14	4.12775e-16
			346.314	76.7822	1.91956					346.428	173.86	2.89767					346.43	81.6797	2.04199						346.396	61.716	0.82288												347.44	2.68304e-14	4.12775e-16
			346.779	82.0394	2.05098					346.894	177.263	2.95439					346.895	78.0273	1.95068						346.861	63.0857	0.841142												347.907	2.68304e-14	4.12775e-16
			347.244	83.9762	2.09941					347.359	182.368	3.03947					347.36	72.0507	1.80127						347.326	63.3763	0.845018												348.373	2.68304e-14	4.12775e-16
			347.71	82.4267	2.06067					347.824	186.768	3.11279					347.825	65.3687	1.63422						347.792	66.2817	0.883756												348.84	2.68304e-14	4.12775e-16
			348.175	78.2763	1.95691					348.289	187.971	3.13285					348.29	59.2677	1.48169						348.257	70.2247	0.936329												349.307	2.68304e-14	4.12775e-16
			348.64	75.1359	1.8784					348.754	186.684	3.11141					348.756	56.653	1.41633						348.722	75.9523	1.0127												349.774	2.68304e-14	4.12775e-16
			349.105	73.3651	1.83413					349.219	188.926	3.14876					349.221	57.1093	1.42773						349.187	80.3103	1.0708												350.241	2.68304e-14	4.12775e-16
			349.57	72.5903	1.81476					349.685	191.665	3.19442					349.686	58.811	1.47027						349.652	82.8003	1.104
			350.036	71.0132	1.77533					350.15	194.612	3.24353					350.151	61.4257	1.53564						350.117	81.0987	1.08132
			350.501	69.5329	1.73832					350.615	194.363	3.23938													350.583	79.148	1.05531
			350.966	69.6021	1.74005					351.08	196.645	3.27742													351.048	75.1637	1.00218
			351.431	71.9539	1.79885					351.545	196.811	3.28019													351.513	68.6473	0.915298
			351.896	76.049	1.90122					352.011	199.924	3.33207													351.978	59.06	0.787467
			352.362	80.2686	2.00671					352.476	202.165	3.36942													352.443	48.8087	0.650782
			352.827	84.1284	2.10321					352.941	206.689	3.44482													352.909	42.7493	0.569991
			353.292	86.093	2.15232					353.406	207.768	3.46281													353.374	39.844	0.531253
			353.757	86.01	2.15025					353.871	208.391	3.47318													353.839	39.0553	0.520738
			354.222	83.5474	2.08868					354.337	206.897	3.44828													354.304	36.399	0.48532
			354.687	80.2824	2.00706					354.802	203.577	3.39295													354.769	31.5843	0.421124
			355.153	77.8337	1.94584					355.267	196.978	3.28296													355.235	26.5623	0.354164
			355.618	76.3118	1.9078					355.732	192.869	3.21448													355.7	22.6193	0.301591
			356.083	75.3711	1.88428					356.197	191.955	3.19926													356.165	19.6727	0.262302
			356.548	73.9046	1.84762					356.662	194.155	3.23592													356.63	16.892	0.225227
			357.013	72.618	1.81545					357.128	195.4	3.25667													357.095	14.236	0.189813
			357.479	71.0547	1.77637					357.593	194.487	3.24145													357.56	11.5797	0.154396
			357.944	69.6989	1.74247					358.058	192.163	3.20272													358.026	9.048	0.12064
			358.409	68.0526	1.70131					358.523	189.59	3.15983													358.491	7.014	0.09352
			358.874	67.4577	1.68644					358.988	188.552	3.14254													358.956	4.939	0.0658533
			359.339	67.513	1.68783					359.454	188.594	3.14323													359.421	2.78067	0.0370756
			359.805	68.8135	1.72034					359.919	189.88	3.16467													359.886	1.12067	0.0149423
			360.27	70.1416	1.75354					360.384	190.96	3.18266													360.352	0.37367	0.00498227
			360.735	71.3867	1.78467					360.849	191.707	3.19512													360.817	0.45667	0.00608893
			361.2	71.4006	1.78501					361.314	190.545	3.17574													361.282	0.83033	0.0110711
			361.665	70.0033	1.75008					361.779	188.137	3.13562													361.747	0.99633	0.0132844
			362.13	67.015	1.67537					362.245	184.858	3.08097													362.212	0.74733	0.0099644
			362.596	63.4041	1.5851					362.71	183.862	3.06437													362.678	0.37367	0.00498227
			363.061	60.3605	1.50901					363.175	185.232	3.0872													363.143	0.083	0.00110667
			363.526	58.7142	1.46785					363.64	188.926	3.14877													363.608	1.36187e-14	1.81583e-16
			363.991	57.9533	1.44883					364.105	190.669	3.17782													364.073	1.36187e-14	1.81583e-16
			364.456	57.4967	1.43742					364.571	191.167	3.18612													364.538	1.36187e-14	1.81583e-16
			364.922	57.4414	1.43603					365.036	191.582	3.19303													365.003	1.36187e-14	1.81583e-16
			365.387	58.313	1.45782					365.501	192.537	3.20894													365.469	1.36187e-14	1.81583e-16
			365.852	59.8209	1.49552					365.966	194.238	3.23731													365.934	1.36187e-14	1.81583e-16
			366.317	61.5641	1.5391					366.431	196.023	3.26705													366.399	1.36187e-14	1.81583e-16
			366.782	62.8646	1.57161					366.897	198.057	3.30094													366.864	1.36187e-14	1.81583e-16
			367.247	63.2104	1.58026					367.362	201.086	3.35144													367.329	1.36187e-14	1.81583e-16
			367.713	61.9515	1.54879					367.827	203.95	3.39917													367.795	1.36187e-14	1.81583e-16
			368.178	59.5858	1.48964					368.292	204.531	3.40885													368.26	1.36187e-14	1.81583e-16
			368.643	56.4453	1.41113					368.757	201.999	3.36666													368.725	1.36187e-14	1.81583e-16
			369.108	52.793	1.31982					369.222	197.143	3.28572													369.19	1.36187e-14	1.81583e-16
			369.573	48.7671	1.21918					369.688	193.118	3.21863													369.655	1.36187e-14	1.81583e-16
			370.039	45.4744	1.13686					370.153	189.382	3.15637													370.12	1.36187e-14	1.81583e-16
										370.618	184.402	3.07337													370.586	1.36187e-14	1.81583e-16
										371.083	179.92	2.99866													371.051	1.36187e-14	1.81583e-16
										371.548	175.977	2.93294													371.516	1.36187e-14	1.81583e-16
										372.014	175.23	2.92049													371.981	1.36187e-14	1.81583e-16
										372.479	175.645	2.92741													372.446	1.36187e-14	1.81583e-16
										372.944	176.018	2.93364													372.912	1.36187e-14	1.81583e-16
										373.409	173.985	2.89974													373.377	1.36187e-14	1.81583e-16
										373.874	168.299	2.80498													373.842	1.36187e-14	1.81583e-16
										374.34	158.877	2.64796													374.307	1.36187e-14	1.81583e-16
										374.805	145.637	2.42729													374.772	1.36187e-14	1.81583e-16
										375.27	128.413	2.14022													375.238	1.36187e-14	1.81583e-16
										375.735	103.054	1.71757													375.703	1.36187e-14	1.81583e-16
										376.2	76.2427	1.27071													376.168	1.36187e-14	1.81583e-16
										376.665	52.0043	0.866739													376.633	1.36187e-14	1.81583e-16
										377.131	36.98	0.616333													377.098	1.36187e-14	1.81583e-16
										377.596	26.355	0.43925													377.563	1.36187e-14	1.81583e-16
										378.061	18.5523	0.309206													378.029	1.36187e-14	1.81583e-16
										378.526	12.5757	0.209595													378.494	1.36187e-14	1.81583e-16
										378.991	8.34233	0.139039													378.959	4.08562e-14	5.44749e-16
										379.457	5.89367	0.0982278
										379.922	4.69	0.0781667
										380.387	3.61067	0.0601778
										380.852	2.49	0.0415
										381.317	1.494	0.0249
										381.782	0.747	0.01245
										382.248	0.249	0.00415
										382.713	-8.61163e-14	-1.43527e-15
										383.178	-8.61163e-14	-1.43527e-15
										383.643	-8.61163e-14	-1.43527e-15
										384.108	-8.61163e-14	-1.43527e-15
										384.574	-8.61163e-14	-1.43527e-15
										385.039	-8.61163e-14	-1.43527e-15
										385.504	-8.61163e-14	-1.43527e-15
										385.969	-8.61163e-14	-1.43527e-15
										386.434	-8.61163e-14	-1.43527e-15
										386.9	-8.61163e-14	-1.43527e-15
										387.365	-8.61163e-14	-1.43527e-15
										387.83	-8.61163e-14	-1.43527e-15
										388.295	-8.61163e-14	-1.43527e-15
										388.76	-8.61163e-14	-1.43527e-15
										389.225	-8.61163e-14	-1.43527e-15
										389.691	-8.61163e-14	-1.43527e-15
										390.156	-8.61163e-14	-1.43527e-15
										390.621	-2.58349e-13	-4.30582e-15

## Sheet: Fig 2c
	1st (1 ms/pixel)	3rd (6 ms/pixel)	5th (24 ms/pixel)			1st (1 ms/pixel)	3rd-5th
Distance (um)	Br-L (cps)	Br-L (cps)	Br-L (cps)		Distance (um)	Outgassed Br-L (cps)	Outgassed Br-L (cps)
0	0	9.76596	7.88403		0	-7.88403	1.88193
0.14633	0	8.33193	7.49635		0.14633	-7.49635	0.83558
0.29265	0	6.8979	7.10867		0.29265	-7.10867	-0.21077
0.43898	0	5.46388	6.72099		0.43898	-6.72099	-1.25711
0.58531	0	4.02985	6.33331		0.58531	-6.33331	-2.30346
0.73163	0	2.59582	5.94563		0.73163	-5.94563	-3.34981
0.87796	0	1.16179	5.99274		0.87796	-5.99274	-4.83095
1.02429	0	0.36728	6.92037		1.02429	-6.92037	-6.55309
1.17061	0	2.30199	7.84801		1.17061	-7.84801	-5.54602
1.31694	0	4.23669	8.77564		1.31694	-8.77564	-4.53895
1.46327	0	6.1714	9.70328		1.46327	-9.70328	-3.53188
1.60959	0	8.1061	10.6309		1.60959	-10.6309	-2.52481
1.75592	0	10.0408	11.5586		1.75592	-11.5586	-1.51774
1.90225	0	11.9755	11.7043		1.90225	-11.7043	0.27121
2.04857	0	12.7668	11.6817		2.04857	-11.6817	1.08518
2.1949	0	13.0252	11.659		2.1949	-11.659	1.36618
2.34123	0	13.2836	11.6364		2.34123	-11.6364	1.64719
2.48755	0	13.5419	11.6137		2.48755	-11.6137	1.92819
2.63388	0	13.8003	11.5911		2.63388	-11.5911	2.2092
2.78021	0	14.0586	11.4572		2.78021	-11.4572	2.60147
2.92653	1.4938	14.1885	11.0813		2.92653	-9.58747	3.10725
3.07286	4.62835	13.7094	10.7054		3.07286	-6.07701	3.00405
3.21919	7.76291	13.2303	10.3294		3.21919	-2.56654	2.90085
3.36551	10.8975	12.7512	9.95354		3.36551	0.94393	2.79765
3.51184	14.032	12.2721	9.57763		3.51184	4.45439	2.69446
3.65817	17.1666	11.793	9.20173		3.65817	7.96486	2.59126
3.80449	20.3011	11.3139	9.45017		3.80449	10.851	1.86372
3.95082	17.3626	10.9345	9.84781		3.95082	7.51484	1.08668
4.09715	14.2281	10.605	10.2454		4.09715	3.98261	0.35956
4.24347	11.0935	10.2755	10.6431		4.24347	0.45037	-0.36756
4.3898	7.95888	9.94606	11.0407		4.3898	-3.08186	-1.09468
4.53613	4.82429	9.61658	11.4384		4.53613	-6.61409	-1.8218
4.68245	1.6897	9.2871	11.6863		4.68245	-9.9966	-2.3992
4.82878	1.09215	9.1161	11.5838		4.82878	-10.4916	-2.46768
4.97511	3.46149	9.78565	11.4812		4.97511	-8.01976	-1.6956
5.12143	5.83083	10.4552	11.3787		5.12143	-5.5479	-0.92352
5.26776	8.20017	11.1248	11.2762		5.26776	-3.07603	-0.15144
5.41409	10.5695	11.7943	11.1737		5.41409	-0.60417	0.62064
5.56041	12.9389	12.4639	11.0712		5.56041	1.8677	1.39272
5.70674	15.3082	13.1334	10.7999		5.70674	4.50833	2.33357
5.85307	16.0387	13.1545	10.4841		5.85307	5.55459	2.67037
5.99939	16.6886	12.8276	10.1684		5.99939	6.52023	2.65919
6.14572	17.3385	12.5006	9.85261		6.14572	7.48587	2.64801
6.29205	17.9884	12.1737	9.53686		6.29205	8.45151	2.63684
6.43837	18.6383	11.8468	9.22111		6.43837	9.41715	2.62566
6.5847	19.2882	11.5198	9.06161		6.5847	10.2265	2.45823
6.73103	18.304	11.2511	9.29652		6.73103	9.00749	1.95461
6.87735	15.2848	11.3313	9.53144		6.87735	5.75335	1.79987
7.02368	12.2656	11.4115	9.76635		7.02368	2.49922	1.64512
7.17001	9.24634	11.4916	10.0013		7.17001	-0.75492	1.49037
7.31633	6.22712	11.5718	10.2362		7.31633	-4.00906	1.33562
7.46266	3.2079	11.652	10.4711		7.46266	-7.2632	1.18087
7.60899	0.18868	11.7321	10.7506		7.60899	-10.5619	0.98153
7.75531	2.93067	11.5308	11.043		7.75531	-8.11233	0.48782
7.90164	6.05669	11.1678	11.3354		7.90164	-5.27871	-0.16754
8.04797	9.18271	10.8049	11.6278		8.04797	-2.44508	-0.82291
8.19429	12.3087	10.4419	11.9202		8.19429	0.38855	-1.47828
8.34062	15.4347	10.0789	12.2126		8.34062	3.22217	-2.13364
8.48695	18.5608	9.71595	12.3488		8.48695	6.212	-2.63281
8.63327	19.0004	9.49578	12.0585		8.63327	6.94196	-2.5627
8.7796	15.8744	10.2541	11.7682		8.7796	4.10619	-1.51405
8.92593	12.7483	11.0125	11.4779		8.92593	1.27042	-0.46539
9.07225	9.62229	11.7709	11.1876		9.07225	-1.56534	0.58327
9.21858	6.49624	12.5293	10.8973		9.21858	-4.40111	1.63193
9.36491	3.37019	13.2876	10.6071		9.36491	-7.23688	2.68058
9.51123	0.24414	14.046	10.6574		9.51123	-10.4133	3.38858
9.65756	0	13.7336	10.8152		9.65756	-10.8152	2.91836
9.80389	0	12.7637	10.973		9.80389	-10.973	1.79066
9.95021	0	11.7937	11.1308		9.95021	-11.1308	0.66296
10.0965	0	10.8238	11.2885		10.0965	-11.2885	-0.46474
10.2429	0	9.85387	11.4463		10.2429	-11.4463	-1.59244
10.3892	0	8.88395	11.5514		10.3892	-11.5514	-2.66743
10.5355	1.55205	8.16019	11.5004		10.5355	-9.94833	-3.34019
10.6819	5.30036	9.39328	11.4494		10.6819	-6.14902	-2.0561
10.8282	9.04867	10.6264	11.3984		10.8282	-2.34971	-0.772
10.9745	12.797	11.8595	11.3474		10.9745	1.4496	0.51209
11.1208	16.5453	13.0926	11.2964		11.1208	5.2489	1.79618
11.2672	20.2936	14.3257	11.2454		11.2672	9.04821	3.08027
11.4135	24.0419	15.5587	11.6495		11.4135	12.3925	3.90929
11.5598	24.5759	15.7442	12.2096		11.5598	12.3663	3.53457
11.7061	24.7772	15.2424	12.7698		11.7061	12.0075	2.47269
11.8525	24.9786	14.7407	13.3299		11.8525	11.6487	1.41082
11.9988	25.1799	14.239	13.89		11.9988	11.2899	0.34894
12.1451	25.3813	13.7372	14.4502		12.1451	10.9311	-0.71293
12.2914	25.5826	13.2355	14.9261		12.2914	10.6565	-1.69054
12.4378	24.13	12.7915	15.1304		12.4378	8.99953	-2.33891
12.5841	20.1803	12.8902	15.3348		12.5841	4.8455	-2.44458
12.7304	16.2306	12.9889	15.5391		12.7304	0.69148	-2.55025
12.8767	12.281	13.0876	15.7435		12.8767	-3.46254	-2.65592
13.0231	8.33132	13.1863	15.9479		13.0231	-7.61657	-2.76159
13.1694	4.38166	13.285	16.1522		13.1694	-11.7706	-2.86725
13.3157	0.432	13.3837	16.2386		13.3157	-15.8066	-2.85489
13.462	0	14.0861	16.2811		13.462	-16.2811	-2.19497
13.6084	0	15.2109	16.3235		13.6084	-16.3235	-1.11258
13.7547	0	16.3358	16.366		13.7547	-16.366	-0.03019
13.901	0	17.4606	16.4084		13.901	-16.4084	1.05219
14.0474	0	18.5855	16.4509		14.0474	-16.4509	2.13458
14.1937	0	19.7103	16.6908		14.1937	-16.6908	3.01954
14.34	1.5796	20.7594	17.6258		14.34	-16.0462	3.13358
14.4863	5.70618	20.9425	18.5608		14.4863	-12.8547	2.3816
14.6327	9.83277	21.1255	19.4959		14.6327	-9.66313	1.62963
14.779	13.9594	21.3086	20.4309		14.779	-6.47158	0.87766
14.9253	18.0859	21.4917	21.366		14.9253	-3.28003	0.12569
15.0716	22.2125	21.6747	22.301		15.0716	-0.08849	-0.62628
15.218	26.3391	21.8578	24.2944		15.218	2.0447	-2.43661
15.3643	30.341	23.2581	26.713		15.3643	3.62809	-3.45486
15.5106	34.3252	25.5666	29.1315		15.5106	5.19368	-3.56489
15.657	38.3093	27.8751	31.55		15.657	6.75927	-3.67493
15.8033	42.2935	30.1836	33.9686		15.8033	8.32486	-3.78497
15.9496	46.2776	32.4922	36.3871		15.9496	9.89046	-3.895
16.0959	50.2617	34.8007	39.4671		16.0959	10.7947	-4.6664
16.2423	56.0107	37.4016	45.1027		16.2423	10.908	-7.70107
16.3886	64.8012	44.2189	50.7383		16.3886	14.0629	-6.51936
16.5349	73.5916	51.0363	56.3739		16.5349	17.2177	-5.33764
16.6812	82.3821	57.8536	62.0095		16.6812	20.3726	-4.15592
16.8276	91.1726	64.6709	67.6451		16.8276	23.5275	-2.9742
16.9739	99.9631	71.4883	73.2807		16.9739	26.6823	-1.79248
17.1202	108.754	78.3056	83.3709		17.1202	25.3827	-5.06529
17.2665	119.879	89.0843	95.3907		17.2665	24.4886	-6.30638
17.4129	131.387	103.013	107.411		17.4129	23.9769	-4.39711
17.5592	142.895	116.943	119.43		17.5592	23.4651	-2.48783
17.7055	154.404	130.872	131.45		17.7055	22.9533	-0.57856
17.8518	165.912	144.801	143.47		17.8518	22.4415	1.33072
17.9982	177.42	158.73	158.547		17.9982	18.8728	0.18309
18.1445	193.96	173.429	186.658		18.1445	7.30205	-13.2293
18.2908	219.781	202.984	214.769		18.2908	5.01252	-11.7845
18.4372	245.603	232.54	242.88		18.4372	2.72299	-10.3397
18.5835	271.425	262.096	270.991		18.5835	0.43345	-8.89486
18.7298	297.246	291.652	299.102		18.7298	-1.85608	-7.45005
18.8761	323.068	321.208	327.213		18.8761	-4.14561	-6.00523
19.0225	348.889	350.764	368.179		19.0225	-19.2893	-17.4146
19.1688	393.749	386.492	415.134		19.1688	-21.3845	-28.6415
19.3151	442.135	427.448	462.089		19.3151	-19.9538	-34.6406
19.4614	490.521	468.404	509.044		19.4614	-18.5231	-40.6396
19.6078	538.907	509.36	555.999		19.6078	-17.0924	-46.6387
19.7541	587.293	550.316	602.954		19.7541	-15.6617	-52.6377
19.9004	635.678	591.273	656.199		19.9004	-20.5204	-64.9262
20.0467	701.788	634.245	739.224		20.0467	-37.4359	-104.98
20.1931	802.929	735.118	822.249		20.1931	-19.3202	-87.1311
20.3394	904.07	835.992	905.275		20.3394	-1.20449	-69.2827
20.4857	1005.21	936.866	988.3		20.4857	16.9112	-51.4344
20.6321	1106.35	1037.74	1071.33		20.6321	35.0269	-33.586
20.7784	1207.49	1138.61	1154.35		20.7784	53.1426	-15.7376
20.9247	1308.63	1239.49	1279.44		20.9247	29.1949	-39.9526
21.071	1427.33	1369.7	1425.57		21.071	1.75352	-55.8733
21.2174	1549.66	1526.37	1571.71		21.2174	-22.0453	-45.3351
21.3637	1672	1683.04	1717.84		21.3637	-45.8442	-34.7969
21.51	1794.33	1839.71	1863.97		21.51	-69.643	-24.2587
21.6563	1916.66	1996.39	2010.11		21.6563	-93.4419	-13.7204
21.8027	2039	2153.06	2179.36		21.8027	-140.357	-26.2988
21.949	2230.91	2312.59	2471.16		21.949	-240.253	-158.572
22.0953	2570.46	2628.28	2762.96		22.0953	-192.505	-134.682
22.2416	2910.01	2943.97	3054.76		22.2416	-144.758	-110.792
22.388	3249.56	3259.66	3346.57		22.388	-97.0109	-86.9014
22.5343	3589.11	3575.36	3638.37		22.5343	-49.2636	-63.0112
22.6806	3928.66	3891.05	3930.17		22.6806	-1.51638	-39.121
22.827	4268.21	4206.74	4275.73		22.827	-7.5199	-68.9816
22.9733	4570.08	4537.42	4650.1		22.9733	-80.0188	-112.686
23.1196	4863.27	4882.47	5024.48		23.1196	-161.209	-142.008
23.2659	5156.46	5227.53	5398.86		23.2659	-242.4	-171.33
23.4123	5449.65	5572.59	5773.24		23.4123	-323.591	-200.652
23.5586	5742.84	5917.64	6147.62		23.5586	-404.781	-229.974
23.7049	6036.03	6262.7	6487.53		23.7049	-451.505	-224.829
23.8512	6306.36	6607.28	6621.03		23.8512	-314.671	-13.7508
23.9976	6524.53	6749.02	6754.53		23.9976	-229.997	-5.5053
24.1439	6742.7	6890.76	6888.02		24.1439	-145.323	2.74014
24.2902	6960.87	7032.51	7021.52		24.2902	-60.649	10.9856
24.4366	7179.04	7174.25	7155.02		24.4366	24.0249	19.231
24.5829	7397.21	7315.99	7288.51		24.5829	108.699	27.4765
24.7292	7615.38	7457.73	7851.54		24.7292	-236.156	-393.806
24.8755	8568.79	8119.64	8661.19		24.8755	-92.4023	-541.557
25.0219	9709.64	9313.21	9470.85		25.0219	238.791	-157.636
25.1682	10850.5	10506.8	10280.5		25.1682	569.985	226.284
25.3145	11991.3	11700.4	11090.2		25.3145	901.179	610.205
25.4608	13132.2	12893.9	11899.8		25.4608	1232.37	994.126
25.6072	14273	14087.5	12919.6		25.6072	1353.42	1167.9
25.7535	15709.8	15281.1	15377.7		25.7535	332.097	-96.6405
25.8998	17874.4	17506.4	17835.8		25.8998	38.568	-329.487
26.0461	20039	19745.5	20294		26.0461	-254.961	-548.491
26.1925	22203.6	21984.6	22752.1		26.1925	-548.49	-767.495
26.3388	24368.2	24223.7	25210.2		26.3388	-842.019	-986.498
26.4851	26532.8	26462.8	27668.3		26.4851	-1135.55	-1205.5
26.6315	28697.3	28701.9	28020.2		26.6315	677.158	681.73
26.7778	27965.9	28932	27079.2		26.7778	886.671	1852.83
26.9241	26423.5	26976.3	26138.2		26.9241	285.266	838.108
27.0704	24881.1	25020.6	25197.2		27.0704	-316.14	-176.62
27.2168	23338.7	23064.9	24256.2		27.2168	-917.546	-1191.35
27.3631	21796.3	21109.1	23315.2		27.3631	-1518.95	-2206.07
27.5094	20253.9	19153.4	22152.2		27.5094	-1898.36	-2998.8
27.6557	18448.2	17197.7	19225.6		27.6557	-777.482	-2027.95
27.8021	15942.7	15013.5	16299.1		27.8021	-356.331	-1285.57
27.9484	13437.3	12822.5	13372.5		27.9484	64.8209	-549.986
28.0947	10931.9	10631.5	10445.9		28.0947	485.972	185.594
28.241	8426.49	8440.54	7519.36		28.241	907.124	921.174
28.3874	5921.07	6249.55	4592.79		28.3874	1328.28	1656.75
28.5337	3415.65	4058.56	3271.06		28.5337	144.589	787.498
28.68	2699.88	2788.88	3001.34		28.68	-301.459	-212.455
28.8264	2531.91	2586.41	2731.61		28.8264	-199.7	-145.2
28.9727	2363.95	2383.95	2461.89		28.9727	-97.9409	-77.9447
29.119	2195.99	2181.48	2192.17		29.119	3.81799	-10.6898
29.2653	2028.02	1979.01	1922.45		29.2653	105.577	56.5651
29.4117	1860.06	1776.54	1673.41		29.4117	186.647	103.131
29.558	1718.19	1574.08	1618.75		29.558	99.4456	-44.6725
29.7043	1651.46	1527.23	1564.08		29.7043	87.3802	-36.859
29.8506	1584.74	1487.63	1509.42		29.8506	75.3148	-21.7945
29.997	1518.01	1448.03	1454.76		29.997	63.2493	-6.73004
30.1433	1451.28	1408.43	1400.09		30.1433	51.1839	8.33442
30.2896	1384.55	1368.83	1345.43		30.2896	39.1185	23.3989
30.4359	1317.82	1329.23	1325.18		30.4359	-7.36691	4.04337
30.5823	1307.47	1303.95	1329.02		30.5823	-21.5493	-25.0624
30.7286	1315.9	1296.35	1332.85		30.7286	-16.9427	-36.4982
30.8749	1324.34	1288.74	1336.68		30.8749	-12.3361	-47.9339
31.0212	1332.78	1281.14	1340.51		31.0212	-7.72954	-59.3697
31.1676	1341.21	1273.53	1344.34		31.1676	-3.12294	-70.8054
31.3139	1349.65	1265.93	1347.74		31.3139	1.91142	-81.8134
31.4602	1365.32	1258.32	1346.26		31.4602	19.0574	-87.9415
31.6066	1403.62	1295.54	1344.79		31.6066	58.8305	-49.2497
31.7529	1441.91	1335.62	1343.31		31.7529	98.6036	-7.69053
31.8992	1480.21	1375.7	1341.83		31.8992	138.377	33.8686
32.0455	1518.5	1415.78	1340.35		32.0455	178.15	75.4277
32.1919	1556.8	1455.86	1338.88		32.1919	217.923	116.987
32.3382	1595.1	1495.95	1482.84		32.3382	112.257	13.1072
32.4845	1798.55	1625.29	1735.29		32.4845	63.2624	-110.003
32.6308	2061.75	1871.96	1987.74		32.6308	74.0105	-115.775
32.7772	2324.95	2118.64	2240.19		32.7772	84.7585	-121.546
32.9235	2588.15	2365.32	2492.64		32.9235	95.5066	-127.317
33.0698	2851.34	2612	2745.09		33.0698	106.255	-133.088
33.2161	3114.54	2858.68	2983.75		33.2161	130.791	-125.071
33.3625	3327.4	3105.36	3024.04		33.3625	303.36	81.3201
33.5088	3368.43	3153.85	3064.32		33.5088	304.102	89.5253
33.6551	3409.46	3186.1	3104.61		33.6551	304.844	81.4918
33.8015	3450.48	3218.36	3144.9		33.8015	305.585	73.4582
33.9478	3491.51	3250.61	3185.19		33.9478	306.327	65.4247
34.0941	3532.54	3282.86	3225.47		34.0941	307.069	57.3911
34.2404	3573.57	3315.12	3247.95		34.2404	325.625	67.1716
34.3868	3551.36	3329.76	3256.26		34.3868	295.097	73.4943
34.5331	3504.4	3319.7	3264.58		34.5331	239.822	55.1292
34.6794	3457.44	3309.65	3272.89		34.6794	184.548	36.7641
34.8257	3410.48	3299.6	3281.2		34.8257	129.274	18.399
34.9721	3363.52	3289.55	3289.52		34.9721	73.9991	0.03393
35.1184	3316.56	3279.5	3302.13		35.1184	14.4281	-22.6278
35.2647	3316.83	3269.45	3397.57		35.2647	-80.742	-128.119
35.4111	3493.79	3402.05	3493.01		35.4111	0.78471	-90.9585
35.5574	3670.76	3549	3588.45		35.5574	82.3114	-39.4476
35.7037	3847.72	3695.95	3683.89		35.7037	163.838	12.0633
35.85	4024.69	3842.9	3779.33		35.85	245.365	63.5742
35.9964	4201.66	3989.85	3874.77		35.9964	326.892	115.085
36.1427	4378.62	4136.8	3989.57		36.1427	389.057	147.235
36.289	4555.76	4286.82	4120.76		36.289	435.004	166.067
36.4353	4732.97	4441.44	4251.95		36.4353	481.023	189.494
36.5817	4910.18	4596.06	4383.14		36.5817	527.042	212.921
36.728	5087.39	4750.68	4514.33		36.728	573.061	236.347
36.8743	5264.6	4905.3	4645.52		36.8743	619.08	259.774
37.0206	5441.81	5059.91	4765.92		37.0206	675.891	293.992
37.167	5551.33	5214.53	4576.98		37.167	974.346	637.55
37.3133	5381.94	5040.7	4388.04		37.3133	993.894	652.657
37.4596	5212.55	4827.51	4199.1		37.4596	1013.44	628.404
37.6059	5043.15	4614.31	4010.16		37.6059	1032.99	604.151
37.7523	4873.76	4401.12	3821.22		37.7523	1052.54	579.898
37.8986	4704.37	4187.93	3632.28		37.8986	1072.09	555.645
38.0449	4534.98	3974.74	3444.28		38.0449	1090.71	530.46
38.1913	4364.38	3772.94	3257.11		38.1913	1107.28	515.833
38.3376	4193.24	3589.34	3069.94		38.3376	1123.3	519.403
38.4839	4022.09	3405.74	2882.77		38.4839	1139.32	522.973
38.6302	3850.94	3222.15	2695.6		38.6302	1155.34	526.543
38.7766	3679.8	3038.55	2508.44		38.7766	1171.36	530.112
38.9229	3508.65	2854.95	2323.54		38.9229	1185.11	531.408
39.0692	3354.17	2671.35	2261.99		39.0692	1092.18	409.361
39.2155	3275.75	2620.32	2200.44		39.2155	1075.31	419.885
39.3619	3197.34	2587.82	2138.89		39.3619	1058.45	448.936
39.5082	3118.92	2555.32	2077.34		39.5082	1041.58	477.987
39.6545	3040.5	2522.82	2015.78		39.6545	1024.72	507.038
39.8008	2962.09	2490.32	1954.23		39.8008	1007.85	536.089
39.9472	2883.67	2457.82	1925.6		39.9472	958.068	532.218
40.0935	2895.56	2438.7	1928.57		40.0935	966.994	510.128
40.2398	2951.56	2442.39	1931.54		40.2398	1020.03	510.859
40.3862	3007.56	2446.09	1934.5		40.3862	1073.06	511.589
40.5325	3063.56	2449.79	1937.47		40.5325	1126.09	512.32
40.6788	3119.56	2453.49	1940.44		40.6788	1179.12	513.051
40.8251	3175.56	2457.19	1943.34		40.8251	1232.22	513.85
40.9715	3215.16	2460.88	1918.48		40.9715	1296.68	542.403
41.1178	3171.17	2462.61	1893.62		41.1178	1277.55	568.986
41.2641	3127.18	2464.02	1868.77		41.2641	1258.41	595.253
41.4104	3083.19	2465.43	1843.91		41.4104	1239.28	621.519
41.5568	3039.2	2466.84	1819.05		41.5568	1220.15	647.785
41.7031	2995.22	2468.25	1794.2		41.7031	1201.02	674.052
41.8494	2951.23	2469.66	1776.98		41.8494	1174.25	692.684
41.9958	2933.81	2463.74	1767.55		41.9958	1166.26	696.186
42.1421	2930.32	2444.44	1758.13		42.1421	1172.19	686.31
42.2884	2926.82	2425.14	1748.71		42.2884	1178.12	676.433
42.4347	2923.33	2405.84	1739.29		42.4347	1184.04	666.556
42.5811	2919.84	2386.54	1729.86		42.5811	1189.97	656.679
42.7274	2916.34	2367.24	1720.44		42.7274	1195.9	646.802
42.8737	2916.22	2347.95	1721.21		42.8737	1195.01	626.737
43.02	2935.45	2334.66	1722.11		43.02	1213.34	612.548
43.1664	2954.68	2322.47	1723.01		43.1664	1231.67	599.453
43.3127	2973.91	2310.27	1723.91		43.3127	1250	586.358
43.459	2993.14	2298.08	1724.82		43.459	1268.33	573.263
43.6053	3012.37	2285.89	1725.72		43.6053	1286.65	560.168
43.7517	3031.6	2273.69	1722.75		43.7517	1308.86	550.948
43.898	3027.57	2265.75	1715.56		43.898	1312.01	550.192
44.0443	3010.48	2266.13	1708.38		44.0443	1302.1	557.752
44.1906	2993.39	2266.5	1701.19		44.1906	1292.2	565.311
44.337	2976.3	2266.88	1694		44.337	1282.3	572.871
44.4833	2959.21	2267.25	1686.82		44.4833	1272.39	580.43
44.6296	2942.12	2267.62	1679.63		44.6296	1262.49	587.99
44.776	2919.2	2268	1652.26		44.776	1266.94	615.732
44.9223	2858.2	2227.54	1624.3		44.9223	1233.9	603.241
45.0686	2797.2	2178.75	1596.33		45.0686	1200.86	582.417
45.2149	2736.19	2129.96	1568.37		45.2149	1167.83	561.594
45.3613	2675.19	2081.17	1540.4		45.3613	1134.79	540.77
45.5076	2614.19	2032.38	1512.44		45.5076	1101.75	519.946
45.6539	2553.19	1983.59	1491.65		45.6539	1061.53	491.939
45.8002	2508.97	1950.2	1479.19		45.8002	1029.78	471.016
45.9466	2474.82	1949.15	1466.72		45.9466	1008.09	482.426
46.0929	2440.67	1948.1	1454.26		46.0929	986.411	493.837
46.2392	2406.52	1947.04	1441.8		46.2392	964.728	505.247
46.3856	2372.38	1945.99	1429.33		46.3856	943.044	516.657
46.5319	2338.23	1944.93	1416.87		46.5319	921.361	528.068
46.6782	2312.43	1943.88	1426.63		46.6782	885.795	517.247
46.8245	2349.5	1934.63	1437.43		46.8245	912.066	497.193
46.9708	2386.57	1923.51	1448.23		46.9708	938.338	475.276
47.1172	2423.64	1912.39	1459.03		47.1172	964.61	453.359
47.2635	2460.71	1901.27	1469.83		47.2635	990.882	431.441
47.4098	2497.78	1890.15	1480.63		47.4098	1017.15	409.524
47.5562	2534.85	1879.03	1496.29		47.5562	1038.57	382.749
47.7025	2546.44	1889.16	1517.93		47.7025	1028.51	371.231
47.8488	2541.69	1947.25	1539.58		47.8488	1002.11	407.666
47.9951	2536.95	2005.33	1561.23		47.9951	975.718	444.101
48.1415	2532.2	2063.41	1582.88		48.1415	949.324	480.537
48.2878	2527.45	2121.5	1604.53		48.2878	922.929	516.972
48.4341	2522.71	2179.58	1626.17		48.4341	896.534	553.407
48.5804	2528.99	2237.66	1644.33		48.5804	884.663	593.335
48.7268	2632.88	2266.88	1662.26		48.7268	970.621	604.614
48.8731	2736.77	2288.83	1680.19		48.8731	1056.58	608.641
49.0194	2840.66	2310.79	1698.13		49.0194	1142.54	612.667
49.1658	2944.56	2332.75	1716.06		49.1658	1228.5	616.693
49.3121	3048.45	2354.71	1733.99		49.3121	1314.45	620.72
49.4584	3152.34	2376.67	1737.33		49.4584	1415.01	639.344
49.6047	3165.74	2383.42	1721.48		49.6047	1444.26	661.944
49.7511	3117.25	2353.22	1705.64		49.7511	1411.61	647.58
49.8974	3068.75	2323.01	1689.79		49.8974	1378.96	633.216
50.0437	3020.25	2292.8	1673.95		50.0437	1346.31	618.852
50.19	2971.75	2262.59	1658.1		50.19	1313.65	604.488
50.3364	2923.26	2232.38	1642.25		50.3364	1281	590.124
50.4827	2880.36	2202.17	1640.22		50.4827	1240.14	561.951
50.629	2897.04	2212.01	1639.31		50.629	1257.72	572.699
50.7754	2913.71	2232.91	1638.41		50.7754	1275.31	594.506
50.9217	2930.39	2253.82	1637.5		50.9217	1292.89	616.313
51.068	2947.07	2274.72	1636.6		51.068	1310.47	638.121
51.2143	2963.74	2295.62	1635.69		51.2143	1328.05	659.928
51.3606	2980.42	2316.52	1643.72		51.3606	1336.7	672.804
51.507	2968.95	2332.68	1664.25		51.507	1304.69	668.427
51.6533	2936.93	2336.39	1684.79		51.6533	1252.13	651.599
51.7996	2904.91	2340.1	1705.33		51.7996	1199.57	634.772
51.946	2872.88	2343.81	1725.87		51.946	1147.02	617.944
52.0923	2840.86	2347.52	1746.41		52.0923	1094.46	601.116
52.2386	2808.84	2351.23	1766.94		52.2386	1041.9	584.288
52.3849	2788.7	2354.94	1793.27		52.3849	995.437	561.675
52.5313	2925.63	2410.4	1820.17		52.5313	1105.46	590.232
52.6776	3062.56	2481.5	1847.08		52.6776	1215.48	634.42
52.8239	3199.49	2552.59	1873.98		52.8239	1325.5	678.609
52.9703	3336.41	2623.68	1900.89		52.9703	1435.53	722.798
53.1166	3473.34	2694.78	1927.79		53.1166	1545.55	766.987
53.2629	3610.27	2765.87	1952.4		53.2629	1657.87	813.477
53.4092	3666.24	2821.1	1973.56		53.4092	1692.68	847.535
53.5555	3659.24	2831.19	1994.73		53.5555	1664.51	836.466
53.7019	3652.24	2841.29	2015.89		53.7019	1636.34	825.398
53.8482	3645.23	2851.39	2037.06		53.8482	1608.18	814.33
53.9945	3638.23	2861.49	2058.22		53.9945	1580.01	803.261
54.1409	3631.23	2871.58	2079.39		54.1409	1551.84	792.193
54.2872	3624.87	2881.68	2072.03		54.2872	1552.84	809.648
54.4335	3629.56	2873.56	2061.26		54.4335	1568.3	812.294
54.5798	3634.25	2859.44	2050.49		54.5798	1583.76	808.945
54.7262	3638.94	2845.32	2039.72		54.7262	1599.21	805.595
54.8725	3643.62	2831.2	2028.95		54.8725	1614.67	802.245
55.0188	3648.31	2817.07	2018.18		55.0188	1630.13	798.896
55.1651	3653	2802.95	2016.21		55.1651	1636.79	786.748
55.3115	3662.6	2797.65	2028.27		55.3115	1634.33	769.383
55.4578	3676.26	2819.59	2040.33		55.4578	1635.93	779.257
55.6041	3689.93	2841.53	2052.4		55.6041	1637.53	789.131
55.7505	3703.59	2863.47	2064.46		55.7505	1639.13	799.006
55.8968	3717.26	2885.4	2076.52		55.8968	1640.73	808.88
56.0431	3730.92	2907.34	2088.59		56.0431	1642.34	818.755
56.1894	3745.57	2929.28	2113.02		56.1894	1632.55	816.259
56.3358	3784.39	2950.34	2139.18		56.3358	1645.21	811.153
56.4821	3823.21	2971.08	2165.35		56.4821	1657.86	805.732
56.6284	3862.03	2991.82	2191.51		56.6284	1670.52	800.31
56.7747	3900.85	3012.56	2217.67		56.7747	1683.18	794.889
56.9211	3939.66	3033.3	2243.83		56.9211	1695.83	789.468
57.0674	3978.48	3054.04	2251.57		57.0674	1726.91	802.464
57.2137	3959.48	3062.25	2227.92		57.2137	1731.57	834.33
57.3601	3889.47	3028.24	2204.26		57.3601	1685.21	823.983
57.5064	3819.46	2994.23	2180.6		57.5064	1638.86	813.637
57.6527	3749.44	2960.23	2156.94		57.6527	1592.5	803.291
57.799	3679.43	2926.22	2133.28		57.799	1546.15	792.945
57.9453	3609.42	2892.22	2109.62		57.9453	1499.8	782.599
58.0917	3541.56	2858.21	2112.47		58.0917	1429.09	745.74
58.238	3563.55	2851.21	2119.58		58.238	1443.97	731.631
58.3843	3585.54	2854.65	2126.68		58.3843	1458.86	727.964
58.5307	3607.53	2858.08	2133.79		58.5307	1473.75	724.297
58.677	3629.52	2861.52	2140.89		58.677	1488.63	720.63
58.8233	3651.51	2864.96	2148		58.8233	1503.52	716.964
58.9696	3673.5	2868.4	2140.18		58.9696	1533.32	728.217
59.116	3642.9	2858.37	2105.14		59.116	1537.76	753.237
59.2623	3562.88	2798.71	2070.1		59.2623	1492.79	728.611
59.4086	3482.87	2739.04	2035.05		59.4086	1447.82	703.984
59.5549	3402.86	2679.37	2000.01		59.5549	1402.85	679.358
59.7013	3322.84	2619.7	1964.97		59.7013	1357.87	654.731
59.8476	3242.83	2560.03	1929.93		59.8476	1312.9	630.105
59.9939	3163.56	2500.36	1907.75		59.9939	1255.81	592.613
60.1403	3179.16	2492.47	1887.91		60.1403	1291.25	604.557
60.2866	3194.76	2506.18	1868.07		60.2866	1326.69	638.111
60.4329	3210.36	2519.9	1848.23		60.4329	1362.13	671.665
60.5792	3225.96	2533.61	1828.39		60.5792	1397.56	705.219
60.7256	3241.56	2547.33	1808.55		60.7256	1433	738.773
60.8719	3257.15	2561.04	1814.57		60.8719	1442.59	746.474
61.0182	3284.06	2582.81	1871.13		61.0182	1412.93	711.678
61.1645	3322.28	2637.24	1927.69		61.1645	1394.59	709.548
61.3109	3360.5	2691.66	1984.25		61.3109	1376.25	707.418
61.4572	3398.72	2746.09	2040.81		61.4572	1357.91	705.288
61.6035	3436.93	2800.52	2097.37		61.6035	1339.57	703.158
61.7499	3475.15	2854.95	2153.92		61.7499	1321.23	701.027
61.8962	3513.37	2909.38	2135.05		61.8962	1378.32	774.329
62.0425	3506.53	2889.44	2100.79		62.0425	1405.74	788.652
62.1888	3499.34	2836.07	2066.53		62.1888	1432.81	769.538
62.3351	3492.15	2782.69	2032.27		62.3351	1459.88	750.425
62.4815	3484.95	2729.32	1998.01		62.4815	1486.95	731.311
62.6278	3477.76	2675.94	1963.75		62.6278	1514.02	712.197
62.7741	3470.57	2622.57	1946.84		62.7741	1523.73	675.725
62.9205	3479.06	2584.18	1966.36		62.9205	1512.71	617.82
63.0668	3504.26	2613.11	1985.87		63.0668	1518.38	627.239
63.2131	3529.45	2642.05	2005.39		63.2131	1524.06	636.657
63.3594	3554.65	2670.98	2024.9		63.3594	1529.74	646.075
63.5058	3579.84	2699.91	2044.42		63.5058	1535.42	655.494
63.6521	3605.03	2728.85	2063.93		63.6521	1541.1	664.912
63.7984	3630.23	2757.78	2068.22		63.7984	1562.01	689.562
63.9447	3609.93	2772.26	2069.04		63.9447	1540.89	703.218
64.0911	3588.54	2779.76	2069.87		64.0911	1518.68	709.89
64.2374	3567.15	2787.25	2070.69		64.2374	1496.46	716.562
64.3837	3545.77	2794.75	2071.52		64.3837	1474.25	723.234
64.5301	3524.38	2802.25	2072.34		64.5301	1452.04	729.906
64.6764	3502.99	2809.74	2067.71		64.6764	1435.28	742.032
64.8227	3486.41	2812.66	2050.78		64.8227	1435.63	761.884
64.969	3475.29	2792.66	2033.85		64.969	1441.45	758.816
65.1154	3464.17	2772.66	2016.92		65.1154	1447.26	755.747
65.2617	3453.06	2752.66	1999.99		65.2617	1453.07	752.679
65.408	3441.94	2732.66	1983.05		65.408	1458.88	749.61
65.5543	3430.82	2712.67	1966.12		65.5543	1464.69	746.542
65.7007	3419.7	2692.67	1977.15		65.7007	1442.55	715.52
65.847	3476.81	2699.99	1995.18		65.847	1481.62	704.806
65.9933	3536.69	2721.48	2013.22		65.9933	1523.46	708.256
66.1397	3596.57	2742.97	2031.26		66.1397	1565.31	711.705
66.286	3656.45	2764.46	2049.3		66.286	1607.15	715.155
66.4323	3716.33	2785.95	2067.34		66.4323	1648.99	718.604
66.5786	3776.21	2807.43	2079.68		66.5786	1696.53	727.755
66.725	3820.51	2832.55	2078.16		66.725	1742.35	754.389
66.8713	3846.01	2878.09	2076.64		66.8713	1769.37	801.448
67.0176	3871.51	2923.63	2075.12		67.0176	1796.39	848.506
67.1639	3897.01	2969.17	2073.61		67.1639	1823.4	895.564
67.3103	3922.5	3014.71	2072.09		67.3103	1850.42	942.623
67.4566	3948	3060.25	2070.57		67.4566	1877.43	989.681
67.6029	3973.5	3105.79	2083.61		67.6029	1889.89	1022.18
67.7492	3990.68	3124.56	2100.66		67.7492	1890.02	1023.9
67.8956	4007.37	3128.48	2117.72		67.8956	1889.66	1010.76
68.0419	4024.07	3132.4	2134.77		68.0419	1889.3	997.627
68.1882	4040.77	3136.31	2151.83		68.1882	1888.94	984.488
68.3345	4057.46	3140.23	2168.88		68.3345	1888.58	971.35
68.4809	4074.16	3144.15	2187.66		68.4809	1886.5	956.483
68.6272	4095.55	3150.47	2210.98		68.6272	1884.57	939.487
68.7735	4122.96	3172.18	2234.3		68.7735	1888.67	937.881
68.9198	4150.38	3193.89	2257.62		68.9198	1892.76	936.274
69.0662	4177.8	3215.6	2280.93		69.0662	1896.86	934.667
69.2125	4205.22	3237.31	2304.25		69.2125	1900.96	933.06
69.3588	4232.63	3259.02	2327.57		69.3588	1905.06	931.453
69.5052	4260.05	3280.74	2353.35		69.5052	1906.7	927.381
69.6515	4337.08	3320.43	2379.88		69.6515	1957.19	940.552
69.7978	4417.85	3370.82	2406.41		69.7978	2011.44	964.408
69.9441	4498.63	3421.2	2432.94		69.9441	2065.69	988.264
70.0905	4579.41	3471.58	2459.46		70.0905	2119.94	1012.12
70.2368	4660.18	3521.97	2485.99		70.2368	2174.19	1035.98
70.3831	4740.96	3572.35	2509.25		70.3831	2231.71	1063.1
70.5294	4786.03	3615.69	2523.22		70.5294	2262.81	1092.47
70.6758	4782.16	3607.11	2537.19		70.6758	2244.98	1069.92
70.8221	4778.3	3598.53	2551.16		70.8221	2227.15	1047.37
70.9684	4774.44	3589.95	2565.13		70.9684	2209.31	1024.82
71.1148	4770.58	3581.37	2579.1		71.1148	2191.48	1002.28
71.2611	4766.72	3572.79	2593.06		71.2611	2173.65	979.728
71.4074	4762.86	3564.21	2591.16		71.4074	2171.69	973.051
71.5537	4732.68	3559.96	2584.04		71.5537	2148.64	975.924
71.7001	4700.03	3558.46	2576.92		71.7001	2123.11	981.544
71.8464	4667.38	3556.96	2569.79		71.8464	2097.59	987.164
71.9927	4634.73	3555.46	2562.67		71.9927	2072.06	992.784
72.139	4602.08	3553.95	2555.55		72.139	2046.53	998.404
72.2854	4569.43	3552.45	2537.49		72.2854	2031.94	1014.96
72.4317	4504.91	3543.87	2485.66		72.4317	2019.25	1058.21
72.578	4393.79	3474.25	2433.83		72.578	1959.97	1040.42
72.7244	4282.68	3404.63	2382		72.7244	1900.68	1022.64
72.8707	4171.57	3335.01	2330.17		72.8707	1841.4	1004.85
73.017	4060.46	3265.4	2278.34		73.017	1782.12	987.06
73.1633	3949.35	3195.78	2226.51		73.1633	1722.84	969.272
73.3097	3838.23	3126.16	2201.64		73.3097	1636.59	924.516
73.456	3791.23	3072.47	2186.41		73.456	1604.82	886.063
73.6023	3751.48	3029.58	2171.18		73.6023	1580.3	858.404
73.7486	3711.72	2986.69	2155.95		73.7486	1555.78	830.744
73.895	3671.97	2943.8	2140.71		73.895	1531.26	803.085
74.0413	3632.21	2900.91	2125.48		74.0413	1506.73	775.425
74.1876	3592.46	2858.01	2111.63		74.1876	1480.83	746.384
74.3339	3572.33	2819.08	2102.43		74.3339	1469.9	716.649
74.4803	3582.82	2821.05	2093.24		74.4803	1489.59	727.808
74.6266	3593.31	2823.01	2084.04		74.6266	1509.27	738.968
74.7729	3603.81	2824.97	2074.84		74.7729	1528.96	750.127
74.9193	3614.3	2826.93	2065.65		74.9193	1548.65	761.286
75.0656	3624.79	2828.9	2056.45		75.0656	1568.34	772.445
75.2119	3635.28	2830.86	2054.19		75.2119	1581.09	776.667
75.3582	3609.22	2819.88	2054.61		75.3582	1554.61	765.265
75.5045	3578.32	2799.55	2055.04		75.5045	1523.28	744.509
75.6509	3547.41	2779.21	2055.46		75.6509	1491.95	723.753
75.7972	3516.5	2758.88	2055.88		75.7972	1460.62	702.998
75.9435	3485.6	2738.55	2056.3		75.9435	1429.29	682.242
76.0899	3454.69	2718.21	2050.9		76.0899	1403.79	667.315
76.2362	3460.74	2700.68	2024.01		76.2362	1436.74	676.677
76.3825	3528.39	2718.95	1997.12		76.3825	1531.27	721.828
76.5288	3596.04	2737.21	1970.23		76.5288	1625.81	766.979
76.6752	3663.69	2755.47	1943.34		76.6752	1720.35	812.13
76.8215	3731.33	2773.73	1916.45		76.8215	1814.89	857.281
76.9678	3798.98	2791.99	1889.56		76.9678	1909.42	902.433
77.1141	3866.63	2810.25	1908.71		77.1141	1957.92	901.543
77.2605	3878.83	2836.22	1947.07		77.2605	1931.76	889.151
77.4068	3882.53	2868.13	1985.43		77.4068	1897.1	882.699
77.5531	3886.24	2900.04	2023.8		77.5531	1862.44	876.246
77.6994	3889.95	2931.95	2062.16		77.6994	1827.79	869.794
77.8458	3893.65	2963.87	2100.52		77.8458	1793.13	863.342
77.9921	3897.36	2995.78	2137.25		77.9921	1760.11	858.526
78.1384	3916.2	3028.62	2167.34		78.1384	1748.86	861.279
78.2848	3962	3076.82	2197.43		78.2848	1764.57	879.39
78.4311	4007.8	3125.02	2227.51		78.4311	1780.29	897.501
78.5774	4053.61	3173.21	2257.6		78.5774	1796.01	915.612
78.7237	4099.41	3221.41	2287.69		78.7237	1811.72	933.724
78.8701	4145.22	3269.61	2317.78		78.8701	1827.44	951.835
79.0164	4191.02	3317.81	2301.72		79.0164	1889.3	1016.09
79.1627	4139.77	3305.44	2264.92		79.1627	1874.84	1040.52
79.309	4071.59	3243.36	2228.13		79.309	1843.46	1015.23
79.4554	4003.42	3181.28	2191.33		79.4554	1812.09	989.946
79.6017	3935.25	3119.2	2154.54		79.6017	1780.71	964.66
79.748	3867.08	3057.12	2117.74		79.748	1749.33	939.375
79.8944	3798.9	2995.04	2085.6		79.8944	1713.31	909.443
80.0407	3737.77	2934.98	2074.31		80.0407	1663.46	860.666
80.187	3690.08	2921.69	2063.03		80.187	1627.05	858.658
80.3333	3642.39	2908.39	2051.75		80.3333	1590.64	856.649
80.4797	3594.69	2895.1	2040.46		80.4797	1554.23	854.641
80.626	3547	2881.81	2029.18		80.626	1517.82	852.633
80.7723	3499.31	2868.52	2017.9		80.7723	1481.41	850.624
80.9186	3451.62	2855.23	2033.36		80.9186	1418.26	821.867
81.065	3517.5	2865.92	2061.74		81.065	1455.76	804.18
81.2113	3605.67	2897.58	2090.12		81.2113	1515.55	807.454
81.3576	3693.84	2929.23	2118.5		81.3576	1575.34	810.727
81.5039	3782.01	2960.89	2146.88		81.5039	1635.13	814.001
81.6503	3870.18	2992.54	2175.27		81.6503	1694.92	817.274
81.7966	3958.35	3024.2	2204.52		81.7966	1753.83	819.672
81.9429	4033.82	3055.78	2238.17		81.9429	1795.65	817.616
82.0893	4083.26	3084.82	2271.81		82.0893	1811.45	813.012
82.2356	4132.7	3113.86	2305.45		82.2356	1827.25	808.408
82.3819	4182.14	3142.9	2339.09		82.3819	1843.04	803.803
82.5282	4231.58	3171.94	2372.74		82.5282	1858.84	799.199
82.6746	4281.02	3200.97	2406.38		82.6746	1874.64	794.595
82.8209	4330.46	3230.01	2404.95		82.8209	1925.5	825.058
82.9672	4310.56	3234.84	2385.36		82.9672	1925.2	849.481
83.1135	4275.47	3217.14	2365.76		83.1135	1909.7	851.374
83.2599	4240.38	3199.43	2346.17		83.2599	1894.21	853.266
83.4062	4205.29	3181.73	2326.57		83.4062	1878.71	855.159
83.5525	4170.19	3164.03	2306.98		83.5525	1863.22	857.051
83.6988	4135.1	3146.33	2287.05		83.6988	1848.06	859.278
83.8452	4101.07	3128.45	2265.24		83.8452	1835.84	863.217
83.9915	4069.37	3094.3	2243.43		83.9915	1825.95	850.872
84.1378	4037.67	3060.14	2221.62		84.1378	1816.05	838.526
84.2841	4005.97	3025.99	2199.81		84.2841	1806.16	826.18
84.4305	3974.27	2991.83	2178		84.4305	1796.27	813.835
84.5768	3942.57	2957.68	2156.19		84.5768	1786.38	801.489
84.7231	3910.87	2923.52	2141.44		84.7231	1769.43	782.079
84.8695	3884.87	2903.19	2130.62		84.8695	1754.25	772.571
85.0158	3860.25	2896.55	2119.79		85.0158	1740.45	776.757
85.1621	3835.62	2889.91	2108.97		85.1621	1726.66	780.943
85.3084	3811	2883.27	2098.14		85.3084	1712.86	785.128
85.4548	3786.38	2876.63	2087.32		85.4548	1699.06	789.314
85.6011	3761.76	2869.99	2076.51		85.6011	1685.25	793.487
85.7474	3738.32	2863.36	2065.77		85.7474	1672.55	797.581
85.8937	3717.68	2847.54	2055.04		85.8937	1662.63	792.496
86.0401	3697.03	2831.67	2044.31		86.0401	1652.72	787.36
86.1864	3676.39	2815.8	2033.57		86.1864	1642.81	782.224
86.3327	3655.74	2799.93	2022.84		86.3327	1632.9	777.088
86.4791	3635.1	2784.06	2012.11		86.4791	1622.99	771.952
86.6254	3614.45	2768.19	2006.85		86.6254	1607.6	761.337
86.7717	3594.78	2764.74	2004.85		86.7717	1589.93	759.894
86.918	3575.37	2774.4	2002.85		86.918	1572.52	771.55
87.0644	3555.96	2784.05	2000.85		87.0644	1555.12	783.206
87.2107	3536.55	2793.71	1998.84		87.2107	1537.71	794.862
87.357	3517.14	2803.36	1996.84		87.357	1520.3	806.519
87.5033	3497.73	2813.02	2000.22		87.5033	1497.51	812.8
87.6497	3524.54	2822.67	2043.14		87.6497	1481.4	779.534
87.796	3669.46	2903.34	2086.06		87.796	1583.4	817.281
87.9423	3814.38	2985.53	2128.98		87.9423	1685.41	856.557
88.0886	3959.3	3067.73	2171.9		88.0886	1787.41	895.833
88.235	4104.23	3149.92	2214.82		88.235	1889.41	935.108
88.3813	4249.15	3232.12	2257.74		88.3813	1991.41	974.384
88.5276	4394.07	3314.32	2270.74		88.5276	2123.33	1043.57
88.674	4356.33	3328.17	2264.78		88.674	2091.55	1063.39
88.8203	4265.09	3265.31	2258.81		88.8203	2006.28	1006.5
88.9666	4173.85	3202.45	2252.84		88.9666	1921	949.61
89.1129	4082.61	3139.59	2246.88		89.1129	1835.73	892.719
89.2593	3991.37	3076.74	2240.91		89.2593	1750.46	835.827
89.4056	3900.13	3013.88	2233.72		89.4056	1666.41	780.161
89.5519	3820.52	2951.02	2215.97		89.5519	1604.55	735.046
89.6982	3773.08	2920.21	2198.23		89.6982	1574.85	721.976
89.8446	3725.64	2890.61	2180.49		89.8446	1545.15	710.126
89.9909	3678.2	2861.02	2162.74		89.9909	1515.45	698.277
90.1372	3630.75	2831.43	2145		90.1372	1485.76	686.427
90.2835	3583.31	2801.83	2127.26		90.2835	1456.06	674.577
90.4299	3535.87	2772.24	2108.72		90.4299	1427.15	663.519
90.5762	3569.09	2760.68	2089.65		90.5762	1479.44	671.029
90.7225	3628.09	2770.67	2070.58		90.7225	1557.51	700.095
90.8688	3687.09	2780.67	2051.51		90.8688	1635.58	729.161
91.0152	3746.08	2790.66	2032.43		91.0152	1713.65	758.227
91.1615	3805.08	2800.66	2013.36		91.1615	1791.72	787.293
91.3078	3864.08	2810.65	1994.93		91.3078	1869.15	815.724
91.4542	3891.35	2820.64	1983.04		91.4542	1908.31	837.602
91.6005	3823.47	2788.81	1971.16		91.6005	1852.32	817.648
91.7468	3755.59	2754.66	1959.27		91.7468	1796.32	795.385
91.8931	3687.71	2720.51	1947.39		91.8931	1740.32	773.122
92.0395	3619.83	2686.37	1935.51		92.0395	1684.33	750.86
92.1858	3551.95	2652.22	1923.62		92.1858	1628.33	728.597
92.3321	3484.07	2618.07	1926.78		92.3321	1557.3	691.296
92.4784	3460.62	2606.16	1940.79		92.4784	1519.82	665.37
92.6248	3452.6	2622.57	1954.81		92.6248	1497.78	667.762
92.7711	3444.58	2638.98	1968.83		92.7711	1475.74	670.154
92.9174	3436.55	2655.39	1982.85		92.9174	1453.7	672.546
93.0637	3428.53	2671.8	1996.87		93.0637	1431.66	674.938
93.2101	3420.51	2688.21	2011.23		93.2101	1409.28	676.987
93.3564	3434.89	2704.62	2029.96		93.3564	1404.94	674.669
93.5027	3522.47	2755.84	2048.68		93.5027	1473.78	707.157
93.6491	3610.04	2809.59	2067.41		93.6491	1542.63	742.182
93.7954	3697.61	2863.35	2086.14		93.7954	1611.47	777.207
93.9417	3785.19	2917.1	2104.87		93.9417	1680.32	812.233
94.088	3872.76	2970.85	2123.6		94.088	1749.16	847.258
94.2344	3960.33	3024.61	2175.86		94.2344	1784.48	848.751
94.3807	4060.52	3100.87	2253.93		94.3807	1806.58	846.931
94.527	4165.44	3207.67	2332.01		94.527	1833.43	875.653
94.6733	4270.37	3314.47	2410.09		94.6733	1860.28	904.375
94.8197	4375.3	3421.27	2488.17		94.8197	1887.13	933.097
94.966	4480.23	3528.07	2566.25		94.966	1913.97	961.819
95.1123	4585.15	3634.87	2638.96		95.1123	1946.19	995.908
95.2587	4659.5	3741.67	2623.12		95.2587	2036.38	1118.55
95.405	4624.64	3700.1	2607.28		95.405	2017.36	1092.82
95.5513	4589.78	3645	2591.44		95.5513	1998.34	1053.56
95.6976	4554.92	3589.89	2575.6		95.6976	1979.32	1014.3
95.844	4520.06	3534.79	2559.75		95.844	1960.3	975.036
95.9903	4485.2	3479.69	2543.91		95.9903	1941.28	935.775
96.1366	4450.33	3424.58	2525.06		96.1366	1925.27	899.519
96.2829	4424.3	3381.12	2503.75		96.2829	1920.54	877.368
96.4293	4401.84	3354.5	2482.44		96.4293	1919.41	872.061
96.5756	4379.39	3327.88	2461.12		96.5756	1918.27	866.754
96.7219	4356.94	3301.26	2439.81		96.7219	1917.13	861.448
96.8682	4334.49	3274.64	2418.5		96.8682	1915.99	856.141
97.0146	4312.03	3248.02	2396.7		97.0146	1915.33	851.311
97.1609	4269.81	3221.4	2363.91		97.1609	1905.9	857.49
97.3072	4150.02	3200.92	2331.11		97.3072	1818.91	869.811
97.4536	4030.22	3181.12	2298.31		97.4536	1731.92	882.808
97.5999	3910.43	3161.31	2265.51		97.5999	1644.93	895.806
97.7462	3790.64	3141.51	2232.71		97.7462	1557.93	908.803
97.8925	3670.85	3121.71	2199.91		97.8925	1470.94	921.8
98.0389	3551.06	3101.91	2184.1		98.0389	1366.96	917.806
98.1852	3550.26	3075.3	2183.14		98.1852	1367.11	892.16
98.3315	3601.59	3038.18	2182.18		98.3315	1419.41	856.002
98.4778	3652.92	3001.06	2181.22		98.4778	1471.7	819.843
98.6242	3704.26	2963.94	2180.26		98.6242	1524	783.685
98.7705	3755.59	2926.83	2179.3		98.7705	1576.29	747.527
98.9168	3806.93	2889.71	2178.66		98.9168	1628.26	711.042
99.0631	3849.61	2852.59	2190.36		99.0631	1659.24	662.226
99.2095	3854.78	2875.18	2202.06		99.2095	1652.72	673.119
99.3558	3859.95	2905.51	2213.75		99.3558	1646.19	691.759
99.5021	3865.12	2935.85	2225.45		99.5021	1639.67	710.399
99.6484	3870.29	2966.19	2237.15		99.6484	1633.14	729.039
99.7948	3875.46	2996.52	2248.85		99.7948	1626.61	747.679
99.9411	3880.63	3026.86	2273.54		99.9411	1607.09	753.32
100.087	3904.46	3059.13	2310.33		100.087	1594.13	748.797
100.234	3937.09	3094.57	2347.12		100.234	1589.97	747.454
100.38	3969.72	3130.01	2383.9		100.38	1585.82	746.11
100.526	4002.35	3165.46	2420.69		100.526	1581.66	744.767
100.673	4034.97	3200.9	2457.48		100.673	1577.5	743.423
100.819	4067.6	3236.34	2493.35		100.819	1574.25	742.994
100.965	4083.47	3271.79	2441.1		100.965	1642.37	830.689
101.112	4018.57	3225.5	2388.85		101.112	1629.72	836.651
101.258	3953.68	3166.95	2336.6		101.258	1617.08	830.351
101.404	3888.78	3108.4	2284.35		101.404	1604.44	824.051
101.551	3823.89	3049.85	2232.09		101.551	1591.79	817.751
101.697	3758.99	2991.29	2179.84		101.697	1579.15	811.451
101.843	3694.1	2932.74	2144.71		101.843	1549.39	788.033
101.99	3664.72	2891.17	2126.52		101.99	1538.2	764.647
102.136	3653.31	2879.55	2108.34		102.136	1544.97	771.214
102.282	3641.9	2867.93	2090.15		102.282	1551.74	777.781
102.429	3630.48	2856.31	2071.97		102.429	1558.52	784.349
102.575	3619.07	2844.7	2053.78		102.575	1565.29	790.916
102.721	3607.66	2833.08	2035.59		102.721	1572.06	797.483
102.868	3611.33	2821.46	2076.07		102.868	1535.26	745.386
103.014	3696.47	2898.45	2116.86		103.014	1579.61	781.581
103.16	3781.62	2990.59	2157.66		103.16	1623.96	832.932
103.307	3866.76	3082.73	2198.45		103.307	1668.31	884.283
103.453	3951.9	3174.88	2239.24		103.453	1712.65	935.634
103.599	4037.04	3267.02	2280.04		103.599	1757	986.985
103.746	4122.18	3359.16	2309.25		103.746	1812.93	1049.91
103.892	4175.09	3412.01	2326.27		103.892	1848.82	1085.74
104.038	4210.52	3390.62	2343.29		104.038	1867.24	1047.33
104.185	4245.95	3369.22	2360.3		104.185	1885.65	1008.92
104.331	4281.38	3347.83	2377.32		104.331	1904.07	970.51
104.477	4316.82	3326.43	2394.33		104.477	1922.48	932.099
104.624	4352.25	3305.04	2411.35		104.624	1940.9	893.688
104.77	4376.7	3283.64	2398.64		104.77	1978.06	885.003
104.916	4334.09	3264.37	2385.29		104.916	1948.8	879.074
105.063	4291.48	3245.5	2371.95		105.063	1919.53	873.554
105.209	4248.87	3226.64	2358.6		105.209	1890.27	868.033
105.355	4206.26	3207.77	2345.26		105.355	1861	862.513
105.502	4163.65	3188.9	2331.91		105.502	1831.73	856.993
105.648	4121.03	3170.04	2320.07		105.648	1800.96	849.967
105.794	4093.09	3155.79	2309.92		105.794	1783.17	845.873
105.941	4073.66	3150.9	2299.77		105.941	1773.89	851.136
106.087	4054.22	3146.02	2289.62		106.087	1764.61	856.4
106.233	4034.79	3141.13	2279.46		106.233	1755.33	861.664
106.379	4015.36	3136.24	2269.31		106.379	1746.04	866.927
106.526	3995.92	3131.35	2259.16		106.526	1736.76	872.191
106.672	3978.79	3126.46	2246.3		106.672	1732.49	880.162
106.818	3977.78	3125.54	2233.34		106.818	1744.44	892.2
106.965	3976.77	3125.47	2220.38		106.965	1756.39	905.092
107.111	3975.76	3125.4	2207.42		107.111	1768.35	917.984
107.257	3974.75	3125.33	2194.45		107.257	1780.3	930.876
107.404	3973.74	3125.26	2181.49		107.404	1792.25	943.768
107.55	3972.73	3125.19	2178.31		107.55	1794.42	946.881
107.696	3963.11	3120.9	2186.81		107.696	1776.3	934.094
107.843	3948.15	3107.45	2195.31		107.843	1752.84	912.135
107.989	3933.2	3093.99	2203.81		107.989	1729.38	890.175
108.135	3918.24	3080.53	2212.32		108.135	1705.92	868.216
108.282	3903.28	3067.07	2220.82		108.282	1682.47	846.257
108.428	3888.33	3053.62	2229.32		108.428	1659.01	824.297
108.574	3874.03	3040.16	2209.43		108.574	1664.59	830.726
108.721	3865.08	3038.39	2187.98		108.721	1677.09	850.408
108.867	3856.13	3039.42	2166.53		108.867	1689.59	872.885
109.013	3847.18	3040.44	2145.08		109.013	1702.1	895.362
109.16	3838.23	3041.47	2123.63		109.16	1714.6	917.839
109.306	3829.28	3042.5	2102.18		109.306	1727.1	940.316
109.452	3820.33	3043.52	2097.09		109.452	1723.24	946.433
109.599	3813.64	3039.89	2112.83		109.599	1700.81	927.067
109.745	3808.45	3025.36	2128.56		109.745	1679.88	896.8
109.891	3803.25	3010.83	2144.3		109.891	1658.96	866.532
110.038	3798.06	2996.3	2160.04		110.038	1638.03	836.264
110.184	3792.87	2981.77	2175.77		110.184	1617.1	805.997
110.33	3787.68	2967.24	2191.51		110.33	1596.17	775.729
110.477	3782.74	2952.71	2185.32		110.477	1597.42	767.385
110.623	3780.29	2948.04	2177.54		110.623	1602.76	770.502
110.769	3777.85	2945.98	2169.76		110.769	1608.09	776.22
110.916	3775.4	2943.91	2161.98		110.916	1613.42	781.937
111.062	3772.95	2941.85	2154.19		111.062	1618.76	787.655
111.208	3770.5	2939.78	2146.41		111.208	1624.09	793.372
111.355	3768.06	2937.72	2142.9		111.355	1625.15	794.817
111.501	3773.84	2942.69	2145.19		111.501	1628.66	797.504
111.647	3785.45	2965.44	2147.47		111.647	1637.98	817.97
111.794	3797.06	2988.2	2149.76		111.794	1647.3	838.436
111.94	3808.67	3010.95	2152.05		111.94	1656.63	858.902
112.086	3820.28	3033.7	2154.33		112.086	1665.95	879.368
112.233	3831.89	3056.45	2156.62		112.233	1675.27	899.834
112.379	3845.87	3079.21	2184.29		112.379	1661.58	894.914
112.525	3887.84	3104.16	2214.28		112.525	1673.57	889.887
112.672	3929.81	3129.76	2244.26		112.672	1685.55	885.497
112.818	3971.78	3155.35	2274.24		112.818	1697.54	881.108
112.964	4013.75	3180.94	2304.23		112.964	1709.52	876.718
113.111	4055.72	3206.54	2334.21		113.111	1721.51	872.328
113.257	4097.69	3232.13	2359.03		113.257	1738.65	873.099
113.403	4122.48	3257.81	2376.39		113.403	1746.09	881.419
113.549	4134.34	3283.71	2393.75		113.549	1740.6	889.967
113.696	4146.2	3309.62	2411.1		113.696	1735.1	898.515
113.842	4158.06	3335.52	2428.46		113.842	1729.6	907.064
113.988	4169.92	3361.43	2445.82		113.988	1724.1	915.612
114.135	4181.78	3387.33	2463.17		114.135	1718.61	924.16
114.281	4193.63	3413.24	2459.86		114.281	1733.77	953.374
114.427	4205.43	3420.21	2454.28		114.427	1751.15	965.932
114.574	4217.23	3421.22	2448.7		114.574	1768.53	972.518
114.72	4229.03	3422.22	2443.12		114.72	1785.92	979.104
114.866	4240.83	3423.22	2437.53		114.866	1803.3	985.69
115.013	4252.63	3424.23	2431.95		115.013	1820.68	992.276
115.159	4264.43	3425.23	2434.38		115.159	1830.06	990.853
115.305	4291.44	3429.16	2449.17		115.305	1842.27	979.996
115.452	4330.65	3441.77	2463.96		115.452	1866.7	977.813
115.598	4369.87	3454.38	2478.75		115.598	1891.12	975.63
115.744	4409.08	3466.98	2493.53		115.744	1915.55	973.448
115.891	4448.29	3479.59	2508.32		115.891	1939.97	971.265
116.037	4487.51	3492.19	2523.11		116.037	1964.39	969.082
116.183	4522.72	3504.8	2484.11		116.183	2038.61	1020.69
116.33	4476.65	3474.82	2438.14		116.33	2038.51	1036.68
116.476	4430.59	3430.23	2392.17		116.476	2038.41	1038.05
116.622	4384.52	3385.63	2346.2		116.622	2038.32	1039.43
116.769	4338.45	3341.04	2300.23		116.769	2038.22	1040.81
116.915	4292.38	3296.45	2254.26		116.915	2038.12	1042.18
117.061	4246.32	3251.85	2225.7		117.061	2020.62	1026.15
117.208	4230.56	3219.27	2225.84		117.208	2004.72	993.43
117.354	4240.72	3225.44	2225.99		117.354	2014.73	999.45
117.5	4250.88	3231.6	2226.13		117.5	2024.74	1005.47
117.647	4261.03	3237.77	2226.28		117.647	2034.76	1011.49
117.793	4271.19	3243.93	2226.42		117.793	2044.77	1017.51
117.939	4281.35	3250.09	2226.57		117.939	2054.79	1023.53
118.086	4288.8	3256.26	2229.55		118.086	2059.25	1026.71
118.232	4212.19	3245	2232.95		118.232	1979.24	1012.05
118.378	4135.58	3227.27	2236.36		118.378	1899.22	990.909
118.525	4058.98	3209.53	2239.77		118.525	1819.21	969.77
118.671	3982.37	3191.8	2243.17		118.671	1739.2	948.63
118.817	3905.76	3174.07	2246.58		118.817	1659.19	927.49
118.964	3829.16	3156.33	2239.14		118.964	1590.02	917.198
119.11	3792.97	3131.74	2212.57		119.11	1580.41	919.177
119.256	3793.59	3083	2186		119.256	1607.6	897.001
119.403	3794.21	3034.25	2159.42		119.403	1634.78	874.824
119.549	3794.83	2985.5	2132.85		119.549	1661.97	852.648
119.695	3795.45	2936.76	2106.28		119.695	1689.16	830.472
119.842	3796.07	2888.01	2079.71		119.842	1716.35	808.295
119.988	3796.62	2839.26	2063.85		119.988	1732.77	775.411
120.134	3792.99	2816.04	2049.82		120.134	1743.17	766.224
120.281	3789.36	2803.09	2035.79		120.281	1753.57	767.298
120.427	3785.73	2790.13	2021.76		120.427	1763.98	768.372
120.573	3782.1	2777.17	2007.72		120.573	1774.38	769.447
120.719	3778.47	2764.21	1993.69		120.719	1784.78	770.521
120.866	3774.85	2751.26	1993.38		120.866	1781.46	757.872
121.012	3756.4	2749.77	2018.99		121.012	1737.41	730.777
121.158	3723.59	2792.61	2044.59		121.158	1679	748.013
121.305	3690.78	2835.45	2070.2		121.305	1620.58	765.25
121.451	3657.97	2878.29	2095.8		121.451	1562.17	782.486
121.597	3625.17	2921.13	2121.41		121.597	1503.76	799.722
121.744	3592.36	2963.97	2147.02		121.744	1445.34	816.958
121.89	3559.55	3006.82	2170.21		121.89	1389.34	836.601
122.036	3673.21	3032.01	2192.95		122.036	1480.26	839.063
122.183	3786.86	3049.57	2215.68		122.183	1571.18	833.88
122.329	3900.52	3067.12	2238.42		122.329	1662.1	828.697
122.475	4014.17	3084.67	2261.16		122.475	1753.02	823.514
122.622	4127.83	3102.22	2283.89		122.622	1843.94	818.331
122.768	4241.48	3119.77	2306.78		122.768	1934.71	812.998
122.914	4313.81	3140.49	2329.96		122.914	1983.85	810.529
123.061	4343.5	3174.73	2353.15		123.061	1990.35	821.58
123.207	4373.19	3208.97	2376.34		123.207	1996.85	832.63
123.353	4402.88	3243.21	2399.53		123.353	2003.35	843.681
123.5	4432.57	3277.45	2422.72		123.5	2009.85	854.731
123.646	4462.25	3311.69	2445.91		123.646	2016.35	865.782
123.792	4491.94	3345.93	2420.95		123.792	2070.99	924.974
123.939	4416.11	3329.33	2385.63		123.939	2030.48	943.699
124.085	4338.61	3289.04	2350.31		124.085	1988.3	938.729
124.231	4261.11	3248.74	2314.99		124.231	1946.12	933.758
124.378	4183.6	3208.45	2279.66		124.378	1903.94	928.787
124.524	4106.1	3168.16	2244.34		124.524	1861.76	923.816
124.67	4028.6	3127.87	2213.96		124.67	1814.64	913.905
124.817	3972.45	3092.17	2194.32		124.817	1778.13	897.846
124.963	3939.76	3078.26	2174.69		124.963	1765.07	903.574
125.109	3907.06	3064.35	2155.05		125.109	1752.01	909.301
125.256	3874.37	3050.44	2135.41		125.256	1738.96	915.028
125.402	3841.68	3036.53	2115.78		125.402	1725.9	920.755
125.548	3808.99	3022.62	2096.14		125.548	1712.85	926.483
125.695	3776.29	3008.71	2086.37		125.695	1689.93	922.345
125.841	3786.64	2988.98	2078.95		125.841	1707.69	910.032
125.987	3798.38	2966.34	2071.54		125.987	1726.85	894.808
126.134	3810.12	2943.71	2064.12		126.134	1746	879.585
126.28	3821.86	2921.07	2056.71		126.28	1765.16	864.361
126.426	3833.6	2898.43	2049.29		126.426	1784.31	849.137
126.573	3845.34	2875.79	2042.03		126.573	1803.31	833.76
126.719	3822.36	2852.71	2035.12		126.719	1787.24	817.593
126.865	3758.79	2827.34	2028.22		126.865	1730.57	799.124
127.012	3695.21	2801.96	2021.31		127.012	1673.9	780.655
127.158	3631.63	2776.59	2014.4		127.158	1617.23	762.186
127.304	3568.06	2751.21	2007.5		127.304	1560.56	743.717
127.451	3504.48	2725.84	2000.59		127.451	1503.89	725.248
127.597	3440.9	2700.46	2012.13		127.597	1428.78	688.339
127.743	3471.92	2709.01	2028.52		127.743	1443.4	680.495
127.889	3507.59	2735.76	2044.91		127.889	1462.68	690.855
128.036	3543.26	2762.52	2061.3		128.036	1481.95	701.215
128.182	3578.92	2789.27	2077.69		128.182	1501.23	711.574
128.328	3614.59	2816.02	2094.08		128.328	1520.51	721.934
128.475	3650.26	2842.77	2101.62		128.475	1548.64	741.151
128.621	3650.41	2863.54	2086.8		128.621	1563.62	776.747
128.767	3606.34	2848.49	2071.97		128.767	1534.37	776.522
128.914	3562.27	2833.45	2057.15		128.914	1505.12	776.297
129.06	3518.19	2818.4	2042.32		129.06	1475.87	776.071
129.206	3474.12	2803.35	2027.5		129.206	1446.62	775.846
129.353	3430.05	2788.3	2012.68		129.353	1417.37	775.621
129.499	3385.97	2773.25	2046.04		129.499	1339.93	727.211
129.645	3535.52	2819.08	2093.32		129.645	1442.21	725.765
129.792	3697.98	2899.88	2140.59		129.792	1557.39	759.283
129.938	3860.44	2980.67	2187.87		129.938	1672.57	792.802
130.084	4022.9	3061.47	2235.15		130.084	1787.75	826.32
130.231	4185.35	3142.26	2282.42		130.231	1902.93	859.839
130.377	4347.81	3223.06	2311.41		130.377	2036.4	911.646
130.523	4422.61	3286.97	2290.46		130.523	2132.14	996.505
130.67	4381.04	3235.18	2269.52		130.67	2111.52	965.664
130.816	4339.47	3183.39	2248.57		130.816	2090.9	934.823
130.962	4297.9	3131.6	2227.62		130.962	2070.28	903.981
131.109	4256.33	3079.81	2206.67		131.109	2049.66	873.14
131.255	4214.76	3028.02	2185.72		131.255	2029.04	842.299
131.401	4173.2	2976.23	2166.07		131.401	2007.12	810.163
131.548	4097.86	2951.87	2146.83		131.548	1951.04	805.045
131.694	4019.67	2944.35	2127.58		131.694	1892.09	816.765
131.84	3941.48	2936.82	2108.33		131.84	1833.15	828.486
131.987	3863.29	2929.3	2089.09		131.987	1774.2	840.207
132.133	3785.1	2921.77	2069.84		132.133	1715.25	851.928
132.279	3706.91	2914.25	2057.57		132.279	1649.34	856.679
132.426	3658	2909.43	2065.93		132.426	1592.07	843.497
132.572	3650.52	2926.11	2074.29		132.572	1576.23	851.815
132.718	3643.04	2942.78	2082.65		132.718	1560.39	860.132
132.865	3635.57	2959.46	2091.01		132.865	1544.56	868.449
133.011	3628.09	2976.14	2099.38		133.011	1528.72	876.767
133.157	3620.62	2992.82	2107.74		133.157	1512.88	885.084
133.304	3613.14	3009.5	2130.5		133.304	1482.65	879.003
133.45	3629.86	3018.38	2158.19		133.45	1471.66	860.183
133.596	3649.07	3022.14	2185.89		133.596	1463.18	836.248
133.743	3668.29	3025.9	2213.59		133.743	1454.7	812.312
133.889	3687.5	3029.66	2241.29		133.889	1446.21	788.376
134.035	3706.72	3033.43	2268.99		134.035	1437.73	764.441
134.182	3725.93	3037.19	2287.13		134.182	1438.8	750.062
134.328	3754.42	3042.86	2274.48		134.328	1479.95	768.381
134.474	3796.92	3066.43	2261.82		134.474	1535.1	804.607
134.621	3839.42	3090.01	2249.17		134.621	1590.25	840.833
134.767	3881.92	3113.58	2236.52		134.767	1645.4	877.06
134.913	3924.42	3137.16	2223.87		134.913	1700.55	913.286
135.06	3966.92	3160.73	2211.22		135.06	1755.7	949.513
135.206	4009.41	3184.31	2204.64		135.206	1804.77	979.666
135.352	3993.52	3171.01	2200.32		135.352	1793.19	970.686
135.498	3970.45	3131.9	2196		135.498	1774.44	935.9
135.645	3947.37	3092.8	2191.68		135.645	1755.69	901.115
135.791	3924.3	3053.69	2187.36		135.791	1736.94	866.33
135.937	3901.23	3014.58	2183.04		135.937	1718.19	831.544
136.084	3878.16	2975.48	2173.91		136.084	1704.26	801.572
136.23	3836.02	2937.64	2147.83		136.23	1688.19	789.809
136.376	3763.12	2914.28	2121.76		136.376	1641.36	792.521
136.523	3690.23	2890.92	2095.68		136.523	1594.54	795.233
136.669	3617.33	2867.55	2069.61		136.669	1547.72	797.945
136.815	3544.43	2844.19	2043.53		136.815	1500.9	800.657
136.962	3471.54	2820.83	2017.46		136.962	1454.07	803.369
137.108	3398.64	2797.47	1990.84		137.108	1407.8	806.627
137.254	3407.03	2765.95	1964		137.254	1443.03	801.955
137.401	3427.02	2728.36	1937.16		137.401	1489.86	791.201
137.547	3447.02	2690.76	1910.32		137.547	1536.7	780.447
137.693	3467.02	2653.17	1883.48		137.693	1583.54	769.693
137.84	3487.01	2615.57	1856.64		137.84	1630.38	758.939
137.986	3507.01	2577.98	1837.21		137.986	1669.8	740.767
138.132	3525.56	2546.43	1846.45		138.132	1679.11	699.977
138.279	3541.62	2602.01	1855.69		138.279	1685.93	746.324
138.425	3557.68	2657.6	1864.93		138.425	1692.75	792.672
138.571	3573.73	2713.19	1874.17		138.571	1699.57	839.019
138.718	3589.79	2768.77	1883.41		138.718	1706.38	885.366
138.864	3605.85	2824.36	1892.64		138.864	1713.2	931.713
139.01	3621.9	2879.94	1916.14		139.01	1705.76	963.798
139.157	3646.55	2909.42	1945.82		139.157	1700.73	963.594
139.303	3672.61	2918.13	1975.5		139.303	1697.11	942.627
139.449	3698.66	2926.84	2005.18		139.449	1693.48	921.66
139.596	3724.71	2935.55	2034.85		139.596	1689.86	900.694
139.742	3750.77	2944.26	2064.53		139.742	1686.24	879.727
139.888	3776.82	2952.97	2083.7		139.888	1693.12	869.263
140.035	3794.43	2960.18	2058.1		140.035	1736.33	902.082
140.181	3796.47	2938.48	2032.49		140.181	1763.97	905.987
140.327	3798.5	2916.78	2006.89		140.327	1791.62	909.892
140.474	3800.54	2895.08	1981.28		140.474	1819.26	913.798
140.62	3802.57	2873.38	1955.67		140.62	1846.9	917.703
140.766	3804.61	2851.68	1930.07		140.766	1874.54	921.608
140.913	3806.64	2829.98	1936.68		140.913	1869.96	893.297
141.059	3826.2	2818.46	1958.3		141.059	1867.9	860.16
141.205	3849	2815.58	1979.92		141.205	1869.08	835.651
141.352	3871.8	2812.69	2001.55		141.352	1870.26	811.143
141.498	3894.61	2809.8	2023.17		141.498	1871.44	786.634
141.644	3917.41	2806.92	2044.79		141.644	1872.62	762.126
141.791	3940.21	2804.03	2061.08		141.791	1879.13	742.949
141.937	3951.22	2801.94	2052.13		141.937	1899.09	749.807
142.083	3938.9	2822.48	2043.17		142.083	1895.73	779.305
142.23	3926.59	2843.02	2034.22		142.23	1892.37	808.804
142.376	3914.28	2863.57	2025.26		142.376	1889.01	838.303
142.522	3901.97	2884.11	2016.31		142.522	1885.66	867.802
142.668	3889.65	2904.65	2007.35		142.668	1882.3	897.3
142.815	3877.34	2925.2	2012.9		142.815	1864.44	912.298
142.961	3847.29	2930.59	2025.7		142.961	1821.59	904.892
143.107	3813.56	2922.33	2038.5		143.107	1775.05	883.825
143.254	3779.83	2914.06	2051.31		143.254	1728.52	862.758
143.4	3746.1	2905.8	2064.11		143.4	1681.99	841.691
143.546	3712.36	2897.53	2076.91		143.546	1635.46	820.624
143.693	3678.63	2889.27	2088.27		143.693	1590.36	800.997
143.839	3674.25	2881.87	2092		143.839	1582.25	789.875
143.985	3732.15	2922.06	2095.72		143.985	1636.43	826.333
144.132	3790.05	2962.24	2099.45		144.132	1690.6	862.792
144.278	3847.95	3002.43	2103.18		144.278	1744.78	899.251
144.424	3905.86	3042.61	2106.9		144.424	1798.95	935.71
144.571	3963.76	3082.8	2110.63		144.571	1853.12	972.168
144.717	4021.66	3122.99	2141.05		144.717	1880.61	981.94
144.863	4108.02	3166.21	2185.77		144.863	1922.25	980.433
145.01	4200.96	3212.34	2230.5		145.01	1970.46	981.838
145.156	4293.89	3258.47	2275.23		145.156	2018.67	983.244
145.302	4386.83	3304.6	2319.95		145.302	2066.87	984.649
145.449	4479.76	3350.73	2364.68		145.449	2115.08	986.055
145.595	4572.69	3396.87	2402.8		145.595	2169.9	994.068
145.741	4641.79	3442.87	2401.34		145.741	2240.45	1041.53
145.888	4656.48	3433.92	2399.89		145.888	2256.6	1034.03
146.034	4671.18	3424.97	2398.43		146.034	2272.75	1026.54
146.18	4685.87	3416.02	2396.98		146.18	2288.9	1019.04
146.327	4700.57	3407.07	2395.52		146.327	2305.05	1011.55
146.473	4715.27	3398.12	2394.07		146.473	2321.2	1004.05
146.619	4729.96	3389.17	2373.9		146.619	2356.06	1015.27
146.766	4662.42	3353.92	2343		146.766	2319.42	1010.92
146.912	4573.91	3291.77	2312.1		146.912	2261.82	979.679
147.058	4485.41	3229.63	2281.19		147.058	2204.22	948.441
147.205	4396.9	3167.49	2250.29		147.205	2146.62	917.203
147.351	4308.4	3105.35	2219.38		147.351	2089.01	885.965
147.497	4219.89	3043.21	2185.64		147.497	2034.25	857.563
147.644	4126.36	2981.06	2132.49		147.644	1993.87	848.576
147.79	4020.48	2922.58	2079.33		147.79	1941.14	843.25
147.936	3914.59	2864.15	2026.18		147.936	1888.42	837.973
148.083	3808.71	2805.72	1973.02		148.083	1835.69	832.696
148.229	3702.82	2747.29	1919.87		148.229	1782.96	827.419
148.375	3596.94	2688.86	1866.71		148.375	1730.23	822.142
148.522	3491.05	2630.42	1846.55		148.522	1644.51	783.876
148.668	3488.4	2605.96	1846.63		148.668	1641.77	759.325
148.814	3514.65	2618.44	1846.71		148.814	1667.94	771.728
148.961	3540.9	2630.93	1846.8		148.961	1694.11	784.131
149.107	3567.15	2643.41	1846.88		149.107	1720.27	796.533
149.253	3593.4	2655.9	1846.96		149.253	1746.44	808.936
149.4	3619.66	2668.38	1848.86		149.4	1770.79	819.521
149.546	3642.2	2680.87	1865.19		149.546	1777.01	815.682
149.692	3654.89	2696.83	1881.51		149.692	1773.38	815.322
149.838	3667.58	2712.9	1897.83		149.838	1769.75	815.065
149.985	3680.27	2728.97	1914.16		149.985	1766.11	814.809
150.131	3692.96	2745.03	1930.48		150.131	1762.48	814.552
150.277	3705.66	2761.1	1946.81		150.277	1758.85	814.295
150.424	3718.35	2777.17	1930.91		150.424	1787.43	846.256
150.57	3684.99	2772.37	1893.9		150.57	1791.08	878.472
150.716	3637.53	2743.41	1856.89		150.716	1780.64	886.52
150.863	3590.07	2714.44	1819.88		150.863	1770.2	894.568
151.009	3542.61	2685.48	1782.86		151.009	1759.75	902.616
151.155	3495.16	2656.51	1745.85		151.155	1749.31	910.663
151.302	3447.7	2627.55	1714.45		151.302	1733.25	913.095
151.448	3408.14	2598.58	1735.82		151.448	1672.32	862.764
151.594	3391.31	2620.96	1757.18		151.594	1634.12	863.773
151.741	3374.48	2645.72	1778.55		151.741	1595.93	867.175
151.887	3357.65	2670.49	1799.92		151.887	1557.73	870.576
152.033	3340.82	2695.26	1821.28		152.033	1519.54	873.977
152.18	3323.99	2720.02	1842.65		152.18	1481.34	877.378
152.326	3307.16	2744.79	1880.84		152.326	1426.32	863.952
152.472	3415.8	2790.13	1930.8		152.472	1485	859.323
152.619	3566.26	2860.83	1980.77		152.619	1585.49	880.066
152.765	3716.72	2931.54	2030.73		152.765	1685.99	900.81
152.911	3867.18	3002.24	2080.69		152.911	1786.48	921.553
153.058	4017.63	3072.95	2130.65		153.058	1886.98	942.296
153.204	4168.09	3143.66	2180.79		153.204	1987.31	962.872
153.35	4292.62	3214.36	2232.83		153.35	2059.79	981.532
153.497	4336.02	3278.31	2284.88		153.497	2051.14	993.428
153.643	4379.42	3341.82	2336.92		153.643	2042.5	1004.89
153.789	4422.82	3405.32	2388.97		153.789	2033.85	1016.35
153.936	4466.22	3468.83	2441.02		153.936	2025.2	1027.82
154.082	4509.62	3532.34	2493.06		154.082	2016.56	1039.28
154.228	4553.02	3595.85	2505.28		154.228	2047.74	1090.57
154.375	4589.94	3617.01	2487.78		154.375	2102.16	1129.22
154.521	4624.52	3582.49	2470.29		154.521	2154.23	1112.2
154.667	4659.1	3547.97	2452.8		154.667	2206.3	1095.17
154.814	4693.68	3513.45	2435.3		154.814	2258.38	1078.14
154.96	4728.25	3478.92	2417.81		154.96	2310.45	1061.12
155.106	4762.83	3444.4	2397.4		155.106	2365.43	1047
155.253	4765.89	3409.88	2335.15		155.253	2430.74	1074.73
155.399	4661.38	3350.27	2272.9		155.399	2388.48	1077.37
155.545	4556.87	3288.6	2210.64		155.545	2346.23	1077.95
155.692	4452.36	3226.93	2148.39		155.692	2303.97	1078.54
155.838	4347.84	3165.26	2086.14		155.838	2261.71	1079.12
155.984	4243.33	3103.59	2023.88		155.984	2219.45	1079.7
156.131	4138.82	3041.92	1985.52		156.131	2153.3	1056.4
156.277	4059.29	2987.29	1966.13		156.277	2093.16	1021.16
156.423	3989.55	2942.53	1946.75		156.423	2042.8	995.781
156.57	3919.8	2897.77	1927.36		156.57	1992.44	970.405
156.716	3850.06	2853.01	1907.98		156.716	1942.08	945.029
156.862	3780.31	2808.25	1888.6		156.862	1891.72	919.654
157.008	3710.57	2763.49	1871.7		157.008	1838.87	891.793
157.155	3671.51	2718.73	1902.7		157.155	1768.81	816.033
157.301	3747.26	2782.33	1933.7		157.301	1813.56	848.628
157.447	3823.01	2856.82	1964.7		157.447	1858.31	892.122
157.594	3898.76	2931.32	1995.7		157.594	1903.06	935.617
157.74	3974.51	3005.81	2026.7		157.74	1947.81	979.112
157.886	4050.26	3080.31	2057.7		157.886	1992.57	1022.61
158.033	4126.02	3154.8	2066.25		158.033	2059.76	1088.55
158.179	4150.22	3186.36	2055.8		158.179	2094.42	1130.56
158.325	4152.67	3153.75	2045.35		158.325	2107.32	1108.4
158.472	4155.12	3121.13	2034.9		158.472	2120.22	1086.23
158.618	4157.57	3088.51	2024.44		158.618	2133.12	1064.07
158.764	4160.01	3055.9	2013.99		158.764	2146.02	1041.91
158.911	4162.46	3023.28	2003.97		158.911	2158.49	1019.31
159.057	4159.53	2990.66	2006.21		159.057	2153.32	984.455
159.203	4134.41	3011.1	2008.45		159.203	2125.96	1002.65
159.35	4109.3	3037.89	2010.69		159.35	2098.61	1027.2
159.496	4084.19	3064.68	2012.93		159.496	2071.25	1051.75
159.642	4059.07	3091.47	2015.18		159.642	2043.9	1076.29
159.789	4033.96	3118.26	2017.42		159.789	2016.54	1100.84
159.935	4008.85	3145.05	2010.45		159.935	1998.39	1134.6
160.081	4005.68	3143.05	1995.19		160.081	2010.49	1147.86
160.228	4012.49	3095.09	1979.93		160.228	2032.56	1115.16
160.374	4019.31	3047.14	1964.67		160.374	2054.63	1082.47
160.52	4026.12	2999.18	1949.41		160.52	2076.7	1049.77
160.667	4032.93	2951.23	1934.15		160.667	2098.78	1017.08
160.813	4039.74	2903.27	1918.83		160.813	2120.91	984.445
160.959	4044.64	2855.32	1900.01		160.959	2144.63	955.312
161.106	4040.8	2854.72	1881.18		161.106	2159.61	973.536
161.252	4036.95	2860.74	1862.36		161.252	2174.59	998.378
161.398	4033.11	2866.76	1843.54		161.398	2189.57	1023.22
161.545	4029.27	2872.78	1824.72		161.545	2204.55	1048.06
161.691	4025.42	2878.8	1805.9		161.691	2219.53	1072.91
161.837	4021.58	2884.82	1808.86		161.837	2212.72	1075.96
161.984	4019.36	2891.68	1832.73		161.984	2186.62	1058.95
162.13	4017.93	2899.98	1856.61		162.13	2161.32	1043.37
162.276	4016.49	2908.28	1880.48		162.276	2136.01	1027.8
162.423	4015.06	2916.57	1904.35		162.423	2110.71	1012.22
162.569	4013.63	2924.87	1928.23		162.569	2085.4	996.641
162.715	4012.2	2933.16	1951.95		162.715	2060.24	981.209
162.862	4000.36	2941.46	1917.42		162.862	2082.94	1024.04
163.008	3935.52	2910.23	1882.89		163.008	2052.63	1027.33
163.154	3870.68	2872.65	1848.36		163.154	2022.32	1024.29
163.301	3805.84	2835.08	1813.83		163.301	1992.01	1021.25
163.447	3741	2797.51	1779.3		163.447	1961.7	1018.21
163.593	3676.16	2759.93	1744.77		163.593	1931.39	1015.16
163.74	3611.32	2722.36	1732.3		163.74	1879.03	990.064
163.886	3617.29	2697.48	1742.35		163.886	1874.93	955.123
164.032	3660.34	2695.76	1752.41		164.032	1907.93	943.346
164.179	3703.39	2694.04	1762.47		164.179	1940.92	931.569
164.325	3746.44	2692.32	1772.52		164.325	1973.92	919.792
164.471	3789.5	2690.6	1782.58		164.471	2006.91	908.014
164.617	3832.55	2688.88	1792.64		164.617	2039.91	896.237
164.764	3858.88	2687.16	1774.05		164.764	2084.83	913.102
164.91	3789.28	2655.58	1755.09		164.91	2034.2	900.491
165.056	3719.68	2618.57	1736.12		165.056	1983.56	882.449
165.203	3650.09	2581.56	1717.15		165.203	1932.93	864.407
165.349	3580.49	2544.55	1698.19		165.349	1882.3	846.366
165.495	3510.89	2507.54	1679.22		165.495	1831.67	828.324
165.642	3441.29	2470.53	1665.42		165.642	1775.87	805.116
165.788	3412.05	2448.2	1657.23		165.788	1754.82	790.967
165.934	3405.44	2454.56	1649.05		165.934	1756.39	805.516
166.081	3398.84	2460.93	1640.86		166.081	1757.97	820.065
166.227	3392.23	2467.29	1632.68		166.227	1759.55	834.614
166.373	3385.62	2473.66	1624.49		166.373	1761.13	849.163
166.52	3379.02	2480.02	1616.31		166.52	1762.71	863.712
166.666	3385.44	2486.39	1649.28		166.666	1736.15	837.105
166.812	3476.89	2525.67	1683.47		166.812	1793.42	842.197
166.959	3568.35	2571.67	1717.67		166.959	1850.69	854.008
167.105	3659.81	2617.68	1751.86		167.105	1907.95	865.819
167.251	3751.27	2663.68	1786.05		167.251	1965.22	877.631
167.398	3842.73	2709.68	1820.24		167.398	2022.49	889.442
167.544	3934.19	2755.68	1845.53		167.544	2088.66	910.156
167.69	3983.57	2797.93	1860.51		167.69	2123.07	937.428
167.837	4007.71	2832.3	1875.48		167.837	2132.22	956.818
167.983	4031.84	2866.67	1890.46		167.983	2141.38	976.208
168.129	4055.98	2901.04	1905.44		168.129	2150.54	995.598
168.276	4080.11	2935.4	1920.41		168.276	2159.7	1014.99
168.422	4104.25	2969.77	1935.39		168.422	2168.86	1034.38
168.568	4117.51	3004.14	1919.46		168.568	2198.05	1084.68
168.715	4048.85	2964.35	1902.09		168.715	2146.76	1062.26
168.861	3980.19	2907.73	1884.72		168.861	2095.47	1023
169.007	3911.53	2851.1	1867.36		169.007	2044.18	983.743
169.154	3842.88	2794.47	1849.99		169.154	1992.89	944.484
169.3	3774.22	2737.85	1832.62		169.3	1941.6	905.225
169.446	3705.56	2681.22	1817.89		169.446	1887.67	863.331
169.593	3676.83	2636.36	1806.4		169.593	1870.43	829.957
169.739	3673.7	2618.06	1794.92		169.739	1878.78	823.141
169.885	3670.57	2599.76	1783.44		169.885	1887.13	816.326
170.032	3667.44	2581.46	1771.95		170.032	1895.49	809.511
170.178	3664.31	2563.16	1760.47		170.178	1903.84	802.695
170.324	3661.18	2544.86	1748.98		170.324	1912.19	795.88
170.471	3650.09	2526.56	1717.42		170.471	1932.67	809.148
170.617	3568.59	2496.63	1684.57		170.617	1884.02	812.067
170.763	3487.09	2463.78	1651.71		170.763	1835.37	812.065
170.91	3405.59	2430.93	1618.86		170.91	1786.73	812.062
171.056	3324.09	2398.07	1586.01		171.056	1738.08	812.06
171.202	3242.59	2365.22	1553.16		171.202	1689.43	812.057
171.349	3161.09	2332.37	1520.92		171.349	1640.18	811.45
171.495	3094.21	2290.85	1489.46		171.495	1604.75	801.388
171.641	3037.33	2228.28	1458.01		171.641	1579.32	770.268
171.787	2980.44	2165.7	1426.56		171.787	1553.88	739.147
171.934	2923.56	2103.13	1395.1		171.934	1528.45	708.027
172.08	2866.67	2040.56	1363.65		172.08	1503.02	676.906
172.226	2809.79	1977.98	1332.2		172.226	1477.59	645.786
172.373	2754.49	1915.41	1347.86		172.373	1406.62	567.546
172.519	2716.02	1919.42	1367.39		172.519	1348.64	552.032
172.665	2677.56	1941.82	1386.91		172.665	1290.65	554.905
172.812	2639.09	1964.21	1406.44		172.812	1232.66	557.779
172.958	2600.63	1986.61	1425.96		172.958	1174.67	560.652
173.104	2562.16	2009.01	1445.48		173.104	1116.68	563.525
173.251	2523.7	2031.4	1450.17		173.251	1073.52	581.23
173.397	2507.29	2041.75	1434.09		173.397	1073.19	607.658
173.543	2506.97	2020.46	1418.01		173.543	1088.96	602.447
173.69	2506.65	1999.16	1401.93		173.69	1104.72	597.236
173.836	2506.32	1977.87	1385.85		173.836	1120.48	592.025
173.982	2506	1956.58	1369.76		173.982	1136.24	586.814
174.129	2505.68	1935.28	1353.68		174.129	1152	581.603
174.275	2501.42	1913.99	1325.65		174.275	1175.76	588.341
174.421	2444.99	1875.03	1296.42		174.421	1148.57	578.611
174.568	2388.57	1830.74	1267.19		174.568	1121.38	563.545
174.714	2332.15	1786.44	1237.96		174.714	1094.19	548.479
174.86	2275.72	1742.14	1208.73		174.86	1066.99	533.413
175.007	2219.3	1697.84	1179.5		175.007	1039.8	518.347
175.153	2162.88	1653.55	1150.23		175.153	1012.64	503.315
175.299	2101.63	1608.52	1120.92		175.299	980.71	487.603
175.446	2036.63	1561.42	1091.6		175.446	945.026	469.813
175.592	1971.63	1514.31	1062.29		175.592	909.341	452.024
175.738	1906.63	1467.2	1032.97		175.738	873.657	434.234
175.885	1841.63	1420.1	1003.65		175.885	837.973	416.445
176.031	1776.63	1372.99	974.338		176.031	802.288	398.655
176.177	1716.56	1325.89	974.267		176.177	742.296	351.62
176.324	1741.79	1323.37	977.696		176.324	764.09	345.674
176.47	1767.01	1335.53	981.125		176.47	785.884	354.4
176.616	1792.23	1347.68	984.554		176.616	807.678	363.127
176.763	1817.46	1359.84	987.983		176.763	829.472	371.853
176.909	1842.68	1371.99	991.412		176.909	851.266	380.58
177.055	1867.9	1384.15	995.527		177.055	872.374	388.621
177.202	1865.02	1390.72	1000.74		177.202	864.286	389.987
177.348	1838.86	1380.05	1005.94		177.348	832.914	374.109
177.494	1812.69	1369.38	1011.15		177.494	801.542	358.231
177.641	1786.53	1358.71	1016.36		177.641	770.17	342.353
177.787	1760.37	1348.04	1021.57		177.787	738.798	326.475
177.933	1734.2	1337.37	1026.78		177.933	707.426	310.597
178.08	1709.17	1326.7	1020.86		178.08	688.311	305.847
178.226	1711.93	1325.87	1013.38		178.226	698.547	312.491
178.372	1714.69	1328.56	1005.91		178.372	708.783	322.651
178.519	1717.45	1331.24	998.433		178.519	719.019	332.812
178.665	1720.21	1333.93	990.959		178.665	729.255	342.972
178.811	1722.98	1336.62	983.485		178.811	739.491	353.132
178.957	1725.74	1339.3	977.914		178.957	747.823	361.389
179.104	1737.69	1344.81	975.589		179.104	762.103	369.222
179.25	1757.76	1359.82	973.263		179.25	784.493	386.559
179.396	1777.82	1374.83	970.938		179.396	806.883	403.896
179.543	1797.88	1389.85	968.612		179.543	829.272	421.233
179.689	1817.95	1404.86	966.287		179.689	851.662	438.57
179.835	1838.01	1419.87	963.961		179.835	874.052	455.907
179.982	1856.95	1434.88	956.034		179.982	900.916	478.845
180.128	1828.96	1418.12	947.21		180.128	881.747	470.912
180.274	1800.96	1389.08	938.385		180.274	862.578	450.693
180.421	1772.97	1360.03	929.561		180.421	843.408	430.474
180.567	1744.97	1330.99	920.736		180.567	824.239	410.254
180.713	1716.98	1301.95	911.911		180.713	805.07	390.035
180.86	1688.99	1272.9	906.546		180.86	782.441	366.357
181.006	1662.64	1250.93	907.493		181.006	755.149	343.44
181.152	1637.84	1255.06	908.439		181.152	729.404	346.618
181.299	1613.05	1259.18	909.386		181.299	703.659	349.796
181.445	1588.25	1263.31	910.333		181.445	677.915	352.974
181.591	1563.45	1267.43	911.28		181.591	652.17	356.151
181.738	1538.65	1271.56	912.227		181.738	626.426	359.329
181.884	1514.31	1275.68	912.846		181.884	601.463	362.834
182.03	1547.52	1273.85	913.406		182.03	634.119	360.445
182.177	1580.74	1269.54	913.966		182.177	666.774	355.572
182.323	1613.96	1265.22	914.527		182.323	699.429	350.698
182.469	1647.17	1260.91	915.087		182.469	732.085	345.824
182.616	1680.39	1256.6	915.647		182.616	764.74	340.951
182.762	1713.6	1252.28	918.95		182.762	794.653	333.334
182.908	1734.97	1252.18	927.614		182.908	807.352	324.568
183.055	1744.48	1269.18	936.279		183.055	808.2	332.897
183.201	1753.99	1286.17	944.943		183.201	809.048	341.226
183.347	1763.5	1303.16	953.608		183.347	809.895	349.555
183.494	1773.02	1320.16	962.272		183.494	810.743	357.883
183.64	1782.53	1337.15	970.937		183.64	811.591	366.212
183.786	1792.04	1354.14	974.333		183.786	817.707	379.809
183.933	1781.24	1361.31	976.655		183.933	804.582	384.655
184.079	1770.27	1364.06	978.977		184.079	791.297	385.085
184.225	1759.31	1366.81	981.298		184.225	778.012	385.514
184.372	1748.35	1369.56	983.62		184.372	764.728	385.943
184.518	1737.39	1372.31	985.942		184.518	751.443	386.373
184.664	1726.42	1375.07	982.72		184.664	743.702	392.345
184.811	1713.78	1371.56	967.87		184.811	745.913	403.691
184.957	1699.36	1339.95	953.019		184.957	746.338	386.929
185.103	1684.93	1308.33	938.168		185.103	746.764	370.167
185.25	1670.51	1276.72	923.317		185.25	747.189	353.405
185.396	1656.08	1245.11	908.466		185.396	747.615	336.643
185.542	1641.66	1213.5	893.616		185.542	748.04	319.881
185.689	1627.23	1181.88	872.557		185.689	754.673	309.327
185.835	1571.91	1150.97	850.089		185.835	721.819	300.886
185.981	1515.6	1120.41	827.621		185.981	687.984	292.784
186.127	1459.3	1089.84	805.153		186.127	654.148	284.682
186.274	1403	1059.27	782.685		186.274	620.312	276.58
186.42	1346.69	1028.7	760.217		186.42	586.477	268.479
186.566	1290.39	998.126	747.474		186.566	542.916	250.652
186.713	1283.55	977.6	756.664		186.713	526.883	220.936
186.859	1332.75	1007.36	765.854		186.859	566.898	241.509
187.005	1381.96	1037.13	775.044		187.005	606.912	262.083
187.152	1431.16	1066.89	784.234		187.152	646.926	282.657
187.298	1480.36	1096.65	793.424		187.298	686.94	303.23
187.444	1529.57	1126.42	802.615		187.444	726.954	323.804
187.591	1578.77	1156.18	807.555		187.591	771.217	348.627
187.737	1573.85	1160.97	811.429		187.737	762.416	349.538
187.883	1566.72	1152.81	815.304		187.883	751.415	337.501
188.03	1559.59	1144.64	819.178		188.03	740.414	325.465
188.176	1552.46	1136.48	823.052		188.176	729.413	313.429
188.322	1545.34	1128.32	826.926		188.322	718.411	301.392
188.469	1538.21	1120.16	837.29		188.469	700.921	282.867
188.615	1560.67	1119.63	863.425		188.615	697.244	256.209
188.761	1618.84	1162.14	889.561		188.761	729.275	272.58
188.908	1677	1204.65	915.697		188.908	761.307	288.951
189.054	1735.17	1247.15	941.832		189.054	793.338	305.322
189.2	1793.34	1289.66	967.968		189.2	825.369	321.693
189.347	1851.5	1332.17	994.103		189.347	857.401	338.063
189.493	1909.67	1374.67	994.286		189.493	915.385	380.387
189.639	1884.66	1377.37	987.307		189.639	897.356	390.058
189.786	1854.85	1357.95	980.329		189.786	874.518	377.626
189.932	1825.03	1338.54	973.35		189.932	851.68	365.194
190.078	1795.21	1319.13	966.372		190.078	828.843	352.762
190.225	1765.4	1299.72	959.393		190.225	806.005	340.33
190.371	1735.58	1280.31	952.183		190.371	783.398	328.13
190.517	1706.12	1264.28	944.366		190.517	761.75	319.916
190.664	1677.1	1269.88	936.549		190.664	740.552	333.327
190.81	1648.09	1275.47	928.732		190.81	719.354	346.739
190.956	1619.07	1281.07	920.915		190.956	698.156	360.15
191.103	1590.06	1286.66	913.098		191.103	676.959	373.561
191.249	1561.04	1292.25	905.281		191.249	655.761	386.973
191.395	1532.03	1297.85	899.918		191.395	632.109	397.93
191.542	1515	1287.53	895.296		191.542	619.707	392.234
191.688	1498.88	1267.76	890.674		191.688	608.211	377.086
191.834	1482.77	1247.99	886.051		191.834	596.715	361.938
191.981	1466.65	1228.22	881.429		191.981	585.22	346.79
192.127	1450.53	1208.45	876.807		192.127	573.724	331.642
192.273	1434.41	1188.68	871.769		192.273	562.643	316.91
192.42	1432.9	1170.04	865.552		192.42	567.352	304.492
192.566	1451.41	1159.77	859.335		192.566	592.079	300.434
192.712	1469.92	1149.49	853.118		192.712	616.806	296.376
192.859	1488.43	1139.22	846.901		192.859	641.532	292.318
193.005	1506.94	1128.94	840.684		193.005	666.259	288.26
193.151	1525.45	1118.67	834.467		193.151	690.986	284.202
193.298	1543.96	1108.39	844.576		193.298	699.387	263.818
193.444	1553.95	1124.01	860.056		193.444	693.891	263.959
193.59	1563.13	1156.07	875.535		193.59	687.593	280.535
193.736	1572.31	1188.13	891.015		193.736	681.295	297.112
193.883	1581.49	1220.18	906.495		193.883	674.998	313.688
194.029	1590.68	1252.24	921.975		194.029	668.7	330.265
194.175	1599.86	1284.3	931.859		194.175	667.999	352.438
194.322	1611.82	1312.16	924.462		194.322	687.355	387.696
194.468	1627.84	1303.84	917.066		194.468	710.771	386.776
194.614	1643.86	1295.53	909.67		194.614	734.186	385.857
194.761	1659.87	1287.21	902.273		194.761	757.602	384.938
194.907	1675.89	1278.9	894.877		194.907	781.017	384.019
195.053	1691.91	1270.58	887.48		195.053	804.433	383.1
195.2	1707.93	1262.27	881.887		195.2	826.046	380.379
195.346	1691.31	1246.83	876.937		195.346	814.369	369.897
195.492	1670.99	1226.58	871.986		195.492	799.004	354.593
195.639	1650.67	1206.33	867.036		195.639	783.638	339.29
195.785	1630.36	1186.07	862.086		195.785	768.272	323.987
195.931	1610.04	1165.82	857.136		195.931	752.906	308.683
196.078	1589.73	1145.57	848.522		196.078	741.204	297.044
196.224	1561.04	1124.62	827.574		196.224	733.466	297.048
196.37	1519.3	1096.55	806.627		196.37	712.67	289.923
196.517	1477.55	1068.48	785.679		196.517	691.875	282.798
196.663	1435.81	1040.4	764.731		196.663	671.08	275.673
196.809	1394.07	1012.33	743.783		196.809	650.284	268.547
196.956	1352.32	984.258	722.835		196.956	629.489	261.422
197.102	1310.58	956.185	727.858		197.102	582.723	228.327
197.248	1333.1	960.988	742.918		197.248	590.186	218.07
197.395	1364.16	989.546	757.978		197.395	606.177	231.567
197.541	1395.21	1018.1	773.039		197.541	622.168	245.065
197.687	1426.26	1046.66	788.099		197.687	638.159	258.563
197.834	1457.31	1075.22	803.159		197.834	654.15	272.061
197.98	1488.36	1103.78	813.982		197.98	674.377	289.795
198.126	1502.89	1129.22	809.193		198.126	693.699	320.025
198.273	1489.9	1114.89	804.403		198.273	685.493	310.488
198.419	1476.9	1100.57	799.614		198.419	677.286	300.951
198.565	1463.9	1086.24	794.824		198.565	669.079	291.414
198.712	1450.91	1071.91	790.035		198.712	660.873	281.878
198.858	1437.91	1057.59	785.245		198.858	652.666	272.341
199.004	1424.92	1043.26	781.434		199.004	643.481	261.826
199.151	1439.75	1040.43	778.032		199.151	661.72	262.398
199.297	1458.85	1046.46	774.629		199.297	684.222	271.827
199.443	1477.95	1052.48	771.226		199.443	706.724	281.255
199.59	1497.05	1058.51	767.823		199.59	729.226	290.684
199.736	1516.15	1064.53	764.421		199.736	751.727	300.113
199.882	1535.25	1070.56	764.002		199.882	771.245	306.557
200.029	1545.91	1075.79	775.687		200.029	770.226	300.104
200.175	1541.55	1067.91	787.372		200.175	754.175	280.534
200.321	1537.18	1060.02	799.057		200.321	738.125	260.964
200.468	1532.82	1052.14	810.742		200.468	722.074	241.394
200.614	1528.45	1044.25	822.427		200.614	706.024	221.824
200.76	1524.09	1036.37	834.112		200.76	689.974	202.254
200.906	1519.72	1028.48	836.597		200.906	683.123	191.883
201.053	1512.96	1033.85	834.948		201.053	678.011	198.901
201.199	1505.78	1050.09	833.299		201.199	672.481	216.794
201.345	1498.6	1066.34	831.651		201.345	666.951	234.688
201.492	1491.42	1082.58	830.002		201.492	661.422	252.582
201.638	1484.25	1098.83	828.353		201.638	655.892	270.476
201.784	1477.07	1115.07	826.503		201.784	650.564	288.572
201.931	1461.87	1129.97	823.746		201.931	638.12	306.223
202.077	1431.35	1113.61	820.99		202.077	610.361	292.618
202.223	1400.83	1097.25	818.233		202.223	582.602	279.013
202.37	1370.32	1080.88	815.476		202.37	554.842	265.407
202.516	1339.8	1064.52	812.72		202.516	527.083	251.802
202.662	1309.29	1048.16	809.963		202.662	499.323	238.197
202.809	1278.77	1031.8	806.245		202.809	472.526	225.553
202.955	1261.89	1025.58	802.062		202.955	459.826	223.517
203.101	1247.68	1028.22	797.88		203.101	449.801	230.344
203.248	1233.47	1030.87	793.697		203.248	439.776	237.171
203.394	1219.27	1033.51	789.514		203.394	429.752	243.997
203.54	1205.06	1036.16	785.332		203.54	419.727	250.824
203.687	1190.85	1038.8	784.942		203.687	405.909	253.858
203.833	1201.74	1042.23	803.538		203.833	398.205	238.696
203.979	1264.02	1075.45	822.133		203.979	441.89	253.312
204.126	1326.3	1108.66	840.729		204.126	485.575	267.929
204.272	1388.58	1141.87	859.324		204.272	529.261	282.546
204.418	1450.87	1175.08	877.919		204.418	572.946	297.163
204.565	1513.15	1208.29	896.515		204.565	616.631	311.78
204.711	1575.43	1241.51	885.113		204.711	690.314	356.394
204.857	1541.58	1233.39	858.167		204.857	683.417	375.22
205.004	1486.68	1186.8	831.222		205.004	655.461	355.582
205.15	1431.78	1140.22	804.276		205.15	627.505	335.944
205.296	1376.88	1093.64	777.331		205.296	599.55	316.307
205.443	1321.98	1047.05	750.385		205.443	571.594	296.669
205.589	1267.08	1000.47	728.746		205.589	538.332	271.725
205.735	1228.5	954.459	736.962		205.735	491.538	217.497
205.882	1225.83	963.851	745.177		205.882	480.651	218.674
206.028	1223.16	973.243	753.392		206.028	469.764	219.851
206.174	1220.48	982.635	761.608		206.174	458.876	221.028
206.321	1217.81	992.028	769.823		206.321	447.989	222.205
206.467	1215.14	1001.42	778.038		206.467	437.102	223.382
206.613	1212.47	1010.81	782.351		206.613	430.117	228.461
206.76	1229.51	1011.26	784.497		206.76	445.014	226.766
206.906	1251.34	1002.86	786.644		206.906	464.697	216.212
207.052	1273.17	994.449	788.79		207.052	484.379	205.659
207.199	1295	986.042	790.937		207.199	504.061	195.105
207.345	1316.83	977.635	793.083		207.345	523.744	184.552
207.491	1338.66	969.228	794.073		207.491	544.583	175.156
207.638	1352.48	960.821	787.67		207.638	564.813	173.151
207.784	1347.36	965.028	781.267		207.784	566.097	183.761
207.93	1342.25	969.304	774.865		207.93	567.381	194.439
208.077	1337.13	973.579	768.462		208.077	568.665	205.117
208.223	1332.01	977.855	762.059		208.223	569.949	215.795
208.369	1326.89	982.13	755.657		208.369	571.233	226.474
208.515	1321.77	986.406	752.887		208.515	568.884	233.519
208.662	1331.01	988.654	752.273		208.662	578.733	236.38
208.808	1344.08	988.763	751.66		208.808	592.419	237.103
208.954	1357.15	988.873	751.047		208.954	606.105	237.826
209.101	1370.22	988.982	750.433		209.101	619.791	238.549
209.247	1383.3	989.092	749.82		209.247	633.478	239.272
209.393	1396.37	989.201	748.8		209.393	647.57	240.401
209.54	1401.51	989.311	744.787		209.54	656.724	244.524
209.686	1386.38	977.909	740.774		209.686	645.605	237.135
209.832	1371.25	966.259	736.761		209.832	634.487	229.498
209.979	1356.12	954.609	732.748		209.979	623.369	221.861
210.125	1340.99	942.959	728.735		210.125	612.25	214.224
210.271	1325.85	931.31	724.723		210.271	601.132	206.587
210.418	1310.72	919.66	730.256		210.418	580.467	189.404
210.564	1335.73	928.855	741.846		210.564	593.888	187.009
210.71	1372.5	961.446	753.435		210.71	619.064	208.011
210.857	1409.26	994.038	765.024		210.857	644.24	229.014
211.003	1446.03	1026.63	776.613		211.003	669.416	250.016
211.149	1482.79	1059.22	788.202		211.149	694.592	271.018
211.296	1519.56	1091.81	798.763		211.296	720.797	293.049
211.442	1544.62	1124.4	800.464		211.442	744.158	323.939
211.588	1537.33	1126.65	802.165		211.588	735.165	324.489
211.735	1530.04	1127.75	803.867		211.735	726.172	323.883
211.881	1522.75	1128.84	805.568		211.881	717.18	323.277
212.027	1515.46	1129.94	807.269		212.027	708.187	322.671
212.174	1508.16	1131.04	808.97		212.174	699.194	322.065
212.32	1500.87	1132.13	808.31		212.32	692.563	323.821
212.466	1496.5	1133.83	806.05		212.466	690.454	327.78
212.613	1493.07	1136.25	803.79		212.613	689.278	332.462
212.759	1489.63	1138.67	801.529		212.759	688.103	337.143
212.905	1486.2	1141.09	799.269		212.905	686.927	341.825
213.052	1482.76	1143.52	797.009		213.052	685.752	346.506
213.198	1479.33	1145.94	794.896		213.198	684.429	351.041
213.344	1473.37	1148.36	794.299		213.344	679.066	354.059
213.491	1459.83	1149.77	793.703		213.491	666.132	356.07
213.637	1446.3	1151.13	793.106		213.637	653.197	358.026
213.783	1432.77	1152.49	792.509		213.783	640.263	359.981
213.93	1419.24	1153.85	791.912		213.93	627.328	361.937
214.076	1405.71	1155.21	791.315		214.076	614.394	363.892
214.222	1392.18	1156.57	806.883		214.222	585.294	349.683
214.369	1428.27	1161.47	834.128		214.369	594.141	327.347
214.515	1481.6	1170.9	861.373		214.515	620.224	309.532
214.661	1534.92	1180.33	888.617		214.661	646.306	291.717
214.808	1588.25	1189.76	915.862		214.808	672.389	273.902
214.954	1641.58	1199.19	943.107		214.954	698.472	256.086
215.1	1694.91	1208.62	967.57		215.1	727.337	241.053
215.246	1724.22	1218.05	956.582		215.246	767.642	261.47
215.393	1675.1	1218.35	945.595		215.393	729.508	272.754
215.539	1625.98	1217.98	934.608		215.539	691.374	283.372
215.685	1576.86	1217.61	923.62		215.685	653.24	293.99
215.832	1527.74	1217.24	912.633		215.832	615.106	304.608
215.978	1478.62	1216.87	901.646		215.978	576.972	315.226
216.124	1429.5	1216.5	882.23		216.124	547.266	334.272
216.271	1415.37	1195.46	856.325		216.271	559.043	339.132
216.417	1414.41	1146.35	830.42		216.417	583.988	315.933
216.563	1413.45	1097.25	804.515		216.563	608.932	292.735
216.71	1412.49	1048.15	778.61		216.71	633.877	269.536
216.856	1411.53	999.042	752.705		216.856	658.821	246.337
217.002	1410.57	949.938	727.747		217.002	682.819	222.192
217.149	1400.95	900.835	718.418		217.149	682.532	182.417
217.295	1360.42	886.811	709.089		217.295	651.335	177.723
217.441	1319.9	875.987	699.759		217.441	620.138	176.227
217.588	1279.37	865.163	690.43		217.588	588.941	174.732
217.734	1238.84	854.338	681.101		217.734	557.744	173.237
217.88	1198.32	843.514	671.772		217.88	526.547	171.742
218.027	1157.79	832.689	669.188		218.027	488.605	163.502
218.173	1151.65	837.449	672.138		218.173	479.517	165.312
218.319	1159.5	864.766	675.087		218.319	484.413	189.678
218.466	1167.35	892.082	678.037		218.466	489.308	214.045
218.612	1175.19	919.399	680.986		218.612	494.204	238.412
218.758	1183.04	946.715	683.936		218.758	499.1	262.779
218.905	1190.88	974.031	686.857		218.905	504.025	287.175
219.051	1202.25	1001.35	689.108		219.051	513.145	312.24
219.197	1227.46	1000.1	691.36		219.197	536.097	308.742
219.344	1252.66	995.71	693.611		219.344	559.05	302.099
219.49	1277.86	991.319	695.862		219.49	582.002	295.457
219.636	1303.07	986.928	698.114		219.636	604.955	288.814
219.783	1328.27	982.537	700.365		219.783	627.907	282.172
219.929	1353.48	978.146	706.925		219.929	646.552	271.221
220.075	1361.28	974.156	717.248		220.075	644.035	256.908
220.222	1361.47	970.787	727.572		220.222	633.894	243.215
220.368	1361.65	967.417	737.895		220.368	623.754	229.522
220.514	1361.83	964.047	748.219		220.514	613.614	215.829
220.661	1362.02	960.678	758.542		220.661	603.473	202.136
220.807	1362.2	957.308	768.352		220.807	593.846	188.956
220.953	1360.12	953.938	758.895		220.953	601.23	195.043
221.1	1348.28	947.511	749.438		221.1	598.839	198.072
221.246	1336.43	940.687	739.981		221.246	596.447	200.705
221.392	1324.58	933.863	730.524		221.392	594.056	203.338
221.539	1312.73	927.038	721.067		221.539	591.665	205.971
221.685	1300.88	920.214	711.61		221.685	589.274	208.604
221.831	1289.04	913.39	708.152		221.831	580.884	205.238
221.978	1286.45	910.822	710.275		221.978	576.176	200.547
222.124	1288.23	915.274	712.397		222.124	575.833	202.878
222.27	1290.01	919.727	714.519		222.27	575.491	205.208
222.417	1291.79	924.18	716.642		222.417	575.148	207.538
222.563	1293.57	928.632	718.764		222.563	574.806	209.868
222.709	1295.35	933.085	720.831		222.709	574.518	212.254
222.855	1299.22	937.537	717.559		222.855	581.665	219.978
223.002	1313.2	943.051	714.287		223.002	598.909	228.764
223.148	1327.17	948.724	711.015		223.148	616.152	237.708
223.294	1341.14	954.396	707.743		223.294	633.396	246.653
223.441	1355.11	960.069	704.472		223.441	650.639	255.598
223.587	1369.08	965.742	701.2		223.587	667.883	264.542
223.733	1383.05	971.415	699.141		223.733	683.913	272.273
223.88	1385.54	979.21	698.285		223.88	687.26	280.926
224.026	1382.23	990.751	697.428		224.026	684.799	293.323
224.172	1378.91	1002.29	696.571		224.172	682.339	305.72
224.319	1375.59	1013.83	695.714		224.319	679.879	318.117
224.465	1372.28	1025.37	694.857		224.465	677.418	330.514
224.611	1368.96	1036.91	694.001		224.611	674.958	342.911
224.758	1365.91	1048.45	704.713		224.758	661.201	343.739
224.904	1364.34	1050.4	715.488		224.904	648.855	334.912
225.05	1362.77	1050.71	726.263		225.05	636.509	324.444
225.197	1361.2	1051.01	737.038		225.197	624.163	313.977
225.343	1359.63	1051.32	747.813		225.343	611.818	303.509
225.489	1358.06	1051.63	758.588		225.489	599.472	293.041
225.636	1356.49	1051.94	762.925		225.636	593.564	289.011
225.782	1361.6	1048.54	760.476		225.782	601.122	288.069
225.928	1370.33	1038.16	758.027		225.928	612.303	280.138
226.075	1379.06	1027.79	755.578		226.075	623.483	272.208
226.221	1387.79	1017.41	753.128		226.221	634.664	264.277
226.367	1396.52	1007.03	750.679		226.367	645.845	256.347
226.514	1405.26	996.646	748.23		226.514	657.025	248.416
226.66	1410.51	986.266	753.331		226.66	657.181	232.935
226.806	1394.54	998.621	758.593		226.806	635.943	240.027
226.953	1378.56	1015.36	763.856		226.953	614.705	251.503
227.099	1362.58	1032.1	769.118		227.099	593.467	262.979
227.245	1346.61	1048.84	774.38		227.245	572.229	274.455
227.392	1330.63	1065.57	779.642		227.392	550.99	285.931
227.538	1314.66	1082.31	780.554		227.538	534.103	301.758
227.684	1295.32	1091.27	776.583		227.684	518.739	314.686
227.831	1274.04	1084.47	772.613		227.831	501.427	311.853
227.977	1252.76	1077.66	768.642		227.977	484.115	309.019
228.123	1231.47	1070.86	764.672		228.123	466.803	306.186
228.27	1210.19	1064.05	760.701		228.27	449.491	303.353
228.416	1188.91	1057.25	756.73		228.416	432.179	300.519
228.562	1172.14	1050.45	748.857		228.562	423.286	301.589
228.709	1187	1040.99	740.835		228.709	446.165	300.156
228.855	1201.86	1030.96	732.813		228.855	469.044	298.151
229.001	1216.71	1020.94	724.792		229.001	491.923	296.146
229.148	1231.57	1010.91	716.77		229.148	514.802	294.142
229.294	1246.43	1000.89	708.748		229.294	537.681	292.137
229.44	1261.29	990.859	703.49		229.44	557.796	287.369
229.587	1262.08	981.707	701.533		229.587	560.546	280.175
229.733	1254.15	974.459	699.576		229.733	554.572	274.883
229.879	1246.22	967.211	697.619		229.879	548.599	269.592
230.025	1238.29	959.962	695.662		230.025	542.626	264.301
230.172	1230.36	952.714	693.705		230.172	536.653	259.009
230.318	1222.43	945.466	691.747		230.318	530.679	253.718
230.464	1219.91	938.217	694.896		230.464	525.012	243.322
230.611	1261.45	938.131	698.325		230.611	563.127	239.806
230.757	1303	939.757	701.755		230.757	601.242	238.002
230.903	1344.54	941.383	705.184		230.903	639.356	236.198
231.05	1386.08	943.008	708.614		231.05	677.471	234.395
231.196	1427.63	944.634	712.043		231.196	715.586	232.591
231.342	1469.17	946.26	714.895		231.342	754.278	231.365
231.489	1448.93	948.063	717.012		231.489	731.921	231.051
231.635	1387.78	950.282	719.13		231.635	668.65	231.152
231.781	1326.63	952.5	721.247		231.781	605.378	231.253
231.928	1265.47	954.718	723.364		231.928	542.107	231.354
232.074	1204.32	956.937	725.481		232.074	478.836	231.455
232.22	1143.16	959.155	727.599		232.22	415.565	231.557
232.367	1090.1	961.373	716.041		232.367	374.058	245.332
232.513	1115.22	959.592	703.489		232.513	411.732	256.103
232.659	1140.34	956.757	690.937		232.659	449.405	265.82
232.806	1165.46	953.921	678.385		232.806	487.079	275.536
232.952	1190.59	951.086	665.833		232.952	524.752	285.253
233.098	1215.71	948.251	653.281		233.098	562.426	294.97
233.245	1240.83	945.415	651.486		233.245	589.342	293.929
233.391	1261.34	944.937	664.286		233.391	597.057	280.65
233.537	1278.6	950.41	677.086		233.537	601.517	273.324
233.684	1295.86	955.883	689.886		233.684	605.977	265.997
233.83	1313.12	961.357	702.686		233.83	610.437	258.67
233.976	1330.38	966.83	715.486		233.976	614.898	251.344
234.123	1347.64	972.303	728.286		234.123	619.358	244.017
234.269	1362.41	977.777	726.779		234.269	635.632	250.998
234.415	1347.77	976.479	723.968		234.415	623.8	252.511
234.562	1333.13	973.225	721.158		234.562	611.968	252.066
234.708	1318.48	969.97	718.348		234.708	600.136	251.622
234.854	1303.84	966.716	715.538		234.854	588.305	251.178
235.001	1289.2	963.462	712.728		235.001	576.473	250.734
235.147	1274.56	960.207	704.911		235.147	569.648	255.297
235.293	1246.64	954.91	689.85		235.293	556.793	265.059
235.44	1208.73	944.031	674.79		235.44	533.939	269.24
235.586	1170.81	933.152	659.73		235.586	511.085	273.422
235.732	1132.9	922.273	644.67		235.732	488.23	277.603
235.879	1094.99	911.394	629.61		235.879	465.376	281.784
236.025	1057.07	900.516	614.55		236.025	442.522	285.966
236.171	1022.68	889.637	617.754		236.171	404.925	271.883
236.318	1041.1	888.502	622.967		236.318	418.134	265.535
236.464	1059.52	890.44	628.18		236.464	431.344	262.261
236.61	1077.95	892.379	633.393		236.61	444.554	258.986
236.757	1096.37	894.317	638.605		236.757	457.763	255.712
236.903	1114.79	896.256	643.818		236.903	470.973	252.438
237.049	1133.21	898.195	649.461		237.049	483.753	248.734
237.196	1158.49	902.086	655.766		237.196	502.722	246.319
237.342	1189.26	911.76	662.072		237.342	527.192	249.688
237.488	1220.04	921.434	668.377		237.488	551.662	253.057
237.634	1250.81	931.109	674.682		237.634	576.131	256.426
237.781	1281.59	940.783	680.988		237.781	600.601	259.795
237.927	1312.36	950.457	687.293		237.927	625.071	263.164
238.073	1341.34	960.131	692.722		238.073	648.614	267.41
238.22	1333.64	974.051	698.036		238.22	635.608	276.015
238.366	1325.95	989.427	703.351		238.366	622.602	286.076
238.512	1318.26	1004.8	708.666		238.512	609.596	296.138
238.659	1310.57	1020.18	713.98		238.659	596.59	306.199
238.805	1302.88	1035.56	719.295		238.805	583.584	316.261
238.951	1295.19	1050.93	723.91		238.951	571.277	327.021
239.098	1297.67	1060.84	727.373		239.098	570.293	333.462
239.244	1308.84	1053.09	730.836		239.244	578.005	322.257
239.39	1320.02	1045.35	734.299		239.39	585.717	311.051
239.537	1331.19	1037.61	737.761		239.537	593.429	299.846
239.683	1342.36	1029.86	741.224		239.683	601.141	288.641
239.829	1353.54	1022.12	744.687		239.829	608.853	277.436
239.976	1363.64	1014.38	735.144		239.976	628.499	279.235
240.122	1340.56	1002.53	723.653		240.122	616.904	278.875
240.268	1317.47	989.148	712.162		240.268	605.309	276.986
240.415	1294.39	975.769	700.671		240.415	593.714	275.098
240.561	1271.3	962.389	689.18		240.561	582.12	273.209
240.707	1248.21	949.01	677.689		240.707	570.525	271.321
240.854	1225.13	935.63	670.914		240.854	554.214	264.717
241	1218.08	924.127	672.456		241	545.627	251.672
241.146	1225.64	919.234	673.997		241.146	551.644	245.236
241.293	1233.2	914.34	675.539		241.293	557.66	238.801
241.439	1240.76	909.447	677.081		241.439	563.677	232.366
241.585	1248.32	904.553	678.623		241.585	569.694	225.93
241.732	1255.88	899.66	680.165		241.732	575.71	219.495
241.878	1262.86	894.766	680.585		241.878	582.275	214.182
242.024	1233.64	900.716	680.812		242.024	552.828	219.904
242.171	1204.42	911.025	681.04		242.171	523.381	229.985
242.317	1175.2	921.334	681.268		242.317	493.934	240.067
242.463	1145.98	931.643	681.495		242.463	464.487	250.148
242.61	1116.76	941.952	681.723		242.61	435.039	260.229
242.756	1087.54	952.261	686.22		242.756	401.323	266.041
242.902	1116.14	961.584	698.777		242.902	417.359	262.807
243.049	1200.76	967.097	711.334		243.049	489.422	255.763
243.195	1285.38	972.61	723.892		243.195	561.485	248.718
243.341	1370	978.123	736.449		243.341	633.548	241.674
243.488	1454.62	983.636	749.007		243.488	705.611	234.629
243.634	1539.24	989.149	761.564		243.634	777.674	227.585
243.78	1623.86	994.662	748.611		243.78	875.248	246.05
243.927	1568.17	990.046	730.741		243.927	837.427	259.305
244.073	1512.48	981.04	712.871		244.073	799.606	268.17
244.219	1456.79	972.035	695.001		244.219	761.786	277.035
244.366	1401.1	963.03	677.131		244.366	723.965	285.9
244.512	1345.4	954.025	659.261		244.512	686.144	294.765
244.658	1289.71	945.02	645.358		244.658	644.356	299.662
244.804	1240.21	934.557	639.487		244.804	600.722	295.07
244.951	1197.09	917.874	633.616		244.951	563.469	284.258
245.097	1153.96	901.191	627.745		245.097	526.217	273.446
245.243	1110.84	884.508	621.874		245.243	488.964	262.634
245.39	1067.71	867.825	616.003		245.39	451.711	251.822
245.536	1024.59	851.142	610.132		245.536	414.458	241.01
245.682	981.466	834.46	619.614		245.682	361.852	214.845
245.829	1013.98	839.569	632.403		245.829	381.573	207.166
245.975	1047.68	854.837	645.192		245.975	402.493	209.645
246.121	1081.39	870.105	657.98		246.121	423.413	212.124
246.268	1115.1	885.372	670.769		246.268	444.333	214.603
246.414	1148.81	900.64	683.558		246.414	465.254	217.082
246.56	1182.52	915.908	689.158		246.56	493.362	226.75
246.707	1201.6	927.988	679.122		246.707	522.481	248.866
246.853	1204.62	924.961	669.086		246.853	535.535	255.875
246.999	1207.64	921.935	659.051		246.999	548.589	262.884
247.146	1210.66	918.908	649.015		247.146	561.643	269.893
247.292	1213.68	915.882	638.979		247.292	574.697	276.903
247.438	1216.69	912.855	628.943		247.438	587.751	283.912
247.585	1219.71	909.829	624.578		247.585	595.135	285.251
247.731	1233.43	911.651	621.567		247.731	611.861	290.084
247.877	1247.49	915.899	618.556		247.877	628.931	297.343
248.024	1261.55	920.147	615.545		248.024	646.001	304.603
248.17	1275.61	924.396	612.534		248.17	663.071	311.862
248.316	1289.66	928.644	609.523		248.316	680.142	319.121
248.463	1303.72	932.892	606.783		248.463	696.941	326.11
248.609	1312.57	935.891	604.677		248.609	707.893	331.214
248.755	1315.32	932.261	602.571		248.755	712.75	329.69
248.902	1318.07	928.63	600.465		248.902	717.607	328.165
249.048	1320.82	925	598.359		249.048	722.464	326.641
249.194	1323.57	921.37	596.253		249.194	727.321	325.117
249.341	1326.33	917.74	594.147		249.341	732.178	323.592
249.487	1329.08	914.109	605.598		249.487	723.478	308.511
249.633	1321.14	926.524	620.62		249.633	700.52	305.904
249.78	1312.68	947.548	635.641		249.78	677.036	311.907
249.926	1304.22	968.572	650.663		249.926	653.553	317.909
250.072	1295.75	989.596	665.685		250.072	630.069	323.911
250.219	1287.29	1010.62	680.706		250.219	606.585	329.914
250.365	1278.83	1031.64	690.874		250.365	587.956	340.77
250.511	1282.19	1049.86	688.788		250.511	593.406	361.077
250.658	1300.29	1051.29	686.702		250.658	613.586	364.589
250.804	1318.38	1052.72	684.617		250.804	633.766	368.101
250.95	1336.48	1054.14	682.531		250.95	653.946	371.612
251.097	1354.57	1055.57	680.445		251.097	674.126	375.124
251.243	1372.67	1057	678.36		251.243	694.306	378.636
251.389	1390.76	1058.42	670.607		251.389	720.152	387.814
251.536	1375.39	1048.46	661.219		251.536	714.172	387.237
251.682	1357.79	1031.95	651.83		251.682	705.961	380.116
251.828	1340.19	1015.44	642.441		251.828	697.75	372.996
251.974	1322.59	998.928	633.052		251.974	689.539	365.875
252.121	1304.99	982.418	623.664		252.121	681.328	358.755
252.267	1287.39	965.909	618.568		252.267	668.823	347.341
252.413	1286.89	952.954	625.196		252.413	661.692	327.758
252.56	1309.08	964.353	631.823		252.56	677.252	332.53
252.706	1331.26	975.752	638.45		252.706	692.812	337.301
252.852	1353.45	987.151	645.078		252.852	708.373	342.073
252.999	1375.64	998.55	651.705		252.999	723.933	346.845
253.145	1397.83	1009.95	658.332		253.145	739.493	351.616
253.291	1420.01	1021.35	669.555		253.291	750.458	351.793
253.438	1411.46	1017.87	682.227		253.438	729.231	335.639
253.584	1400.3	1005.25	694.898		253.584	705.399	310.348
253.73	1389.14	992.627	707.57		253.73	681.568	285.057
253.877	1377.98	980.008	720.241		253.877	657.736	259.766
254.023	1366.82	967.389	732.913		254.023	633.905	234.475
254.169	1355.66	954.769	743.713		254.169	611.945	211.057
254.316	1352.39	946.776	748.97		254.316	603.425	197.806
254.462	1360.31	975.556	754.227		254.462	606.078	221.329
254.608	1368.22	1004.34	759.484		254.608	608.732	244.852
254.755	1376.13	1033.12	764.741		254.755	611.385	268.375
254.901	1384.04	1061.9	769.998		254.901	614.039	291.898
255.047	1391.95	1090.68	775.255		255.047	616.693	315.421
255.194	1399.86	1119.46	769.589		255.194	630.269	349.866
255.34	1412.05	1127.5	760.179		255.34	651.87	367.323
255.486	1424.68	1121.95	750.769		255.486	673.913	371.186
255.633	1437.32	1116.41	741.358		255.633	695.957	375.048
255.779	1449.95	1110.86	731.948		255.779	718.001	378.911
255.925	1462.58	1105.31	722.538		255.925	740.044	382.773
256.072	1475.22	1099.76	716.493		256.072	758.723	383.271
256.218	1485.86	1094.02	721.289		256.218	764.573	372.732
256.364	1493.51	1086.44	726.085		256.364	767.423	360.359
256.511	1501.15	1078.87	730.881		256.511	770.274	347.987
256.657	1508.8	1071.29	735.677		256.657	773.124	335.614
256.803	1516.45	1063.72	740.473		256.803	775.974	323.242
256.95	1524.09	1056.14	745.27		256.95	778.825	310.869
257.096	1531.74	1048.56	747.572		257.096	784.168	300.99
257.242	1516.22	1049.5	748.948		257.242	767.271	300.549
257.389	1497.85	1056.39	750.324		257.389	747.528	306.066
257.535	1479.49	1063.28	751.7		257.535	727.786	311.582
257.681	1461.12	1070.17	753.076		257.681	708.043	317.099
257.828	1442.75	1077.07	754.452		257.828	688.3	322.615
257.974	1424.39	1083.96	755.471		257.974	668.915	328.489
258.12	1422.13	1091.25	755.231		258.12	666.899	336.021
258.267	1445.84	1103.11	754.991		258.267	690.851	348.119
258.413	1469.55	1114.97	754.751		258.413	714.804	360.216
258.559	1493.27	1126.82	754.511		258.559	738.757	372.314
258.706	1516.98	1138.68	754.271		258.706	762.71	384.412
258.852	1540.69	1150.54	754.03		258.852	786.662	396.509
258.998	1564.41	1162.4	751.734		258.998	812.671	410.663
259.144	1564.45	1157	748.612		259.144	815.839	408.389
259.291	1561.12	1138.73	745.489		259.291	815.626	393.242
259.437	1557.78	1120.46	742.367		259.437	815.413	378.095
259.583	1554.45	1102.19	739.245		259.583	815.2	362.947
259.73	1551.11	1083.92	736.122		259.73	814.988	347.8
259.876	1547.77	1065.65	732.021		259.876	815.754	333.632
260.022	1542.58	1047.98	724.137		260.022	818.443	323.841
260.169	1534.18	1038.89	716.254		260.169	817.93	322.632
260.315	1525.79	1029.79	708.37		260.315	817.416	321.422
260.461	1517.39	1020.7	700.486		260.461	816.902	320.213
260.608	1508.99	1011.61	692.603		260.608	816.389	319.004
260.754	1500.59	1002.51	684.719		260.754	815.875	317.795
260.9	1492.2	993.421	676.381		260.9	815.816	317.04
261.047	1471.27	985.322	667.846		261.047	803.419	317.475
261.193	1448.28	978.013	659.311		261.193	788.973	318.701
261.339	1425.3	970.704	650.777		261.339	774.526	319.927
261.486	1402.32	963.395	642.242		261.486	760.079	321.153
261.632	1379.34	956.086	633.707		261.632	745.632	322.379
261.778	1356.36	948.777	630.412		261.778	725.946	318.366
261.925	1354.33	943.608	649.457		261.925	704.869	294.151
262.071	1390.93	979.739	668.503		262.071	722.43	311.237
262.217	1427.54	1015.87	687.548		262.217	739.992	328.323
262.364	1464.15	1052	706.594		262.364	757.553	345.408
262.51	1500.75	1088.13	725.64		262.51	775.115	362.494
262.656	1537.36	1124.27	744.685		262.656	792.677	379.58
262.803	1573.97	1160.4	741.779		262.803	832.19	418.618
262.949	1523.71	1155.4	728.643		262.949	795.069	426.755
263.095	1457.37	1115.56	715.508		263.095	741.86	400.056
263.242	1391.02	1075.73	702.372		263.242	688.652	373.356
263.388	1324.68	1035.89	689.237		263.388	635.443	346.656
263.534	1258.34	996.058	676.101		263.534	582.235	319.956
263.681	1191.99	956.222	665.097		263.681	526.896	291.126
263.827	1147.18	918.262	664.181		263.827	483.002	254.081
263.973	1144.94	934.157	663.265		263.973	481.671	270.892
264.12	1142.69	950.052	662.349		264.12	480.339	287.703
264.266	1140.44	965.947	661.433		264.266	479.008	304.514
264.412	1138.19	981.842	660.517		264.412	477.676	321.325
264.559	1135.95	997.737	659.602		264.559	476.345	338.135
264.705	1133.7	1013.63	661.323		264.705	472.376	352.308
264.851	1128.68	1014.93	664.365		264.851	464.318	350.567
264.998	1123.09	1003.07	667.407		264.998	455.686	335.664
265.144	1117.5	991.209	670.448		265.144	447.054	320.761
265.29	1111.91	979.347	673.49		265.29	438.422	305.858
265.437	1106.32	967.486	676.531		265.437	429.79	290.954
265.583	1100.73	955.624	677.745		265.583	422.986	277.879
265.729	1098.89	943.919	669.273		265.729	429.615	274.647
265.876	1104.99	940.76	660.801		265.876	444.194	279.96
266.022	1111.1	937.601	652.329		266.022	458.773	285.273
266.168	1117.21	934.442	643.856		266.168	473.352	290.586
266.315	1123.32	931.283	635.384		266.315	487.932	295.899
266.461	1129.42	928.124	626.912		266.461	502.511	301.212
266.607	1135.53	924.965	621.706		266.607	513.824	303.259
266.753	1137.33	915.295	618.252		266.753	519.078	297.043
266.9	1138.14	899.373	614.798		266.9	523.338	284.575
267.046	1138.94	883.452	611.344		267.046	527.598	272.108
267.192	1139.75	867.531	607.89		267.192	531.858	259.641
267.339	1140.55	851.61	604.436		267.339	536.118	247.174
267.485	1141.36	835.688	599.912		267.485	541.448	235.777
267.631	1132.53	819.788	588.98		267.631	543.551	230.807
267.778	1101.72	812.539	578.049		267.778	523.669	234.489
267.924	1070.9	805.29	567.118		267.924	503.786	238.172
268.07	1040.09	798.041	556.187		268.07	483.904	241.854
268.217	1009.28	790.791	545.256		268.217	464.022	245.536
268.363	978.464	783.542	534.325		268.363	444.139	249.218
268.509	947.651	776.293	534.567		268.509	413.083	241.726
268.656	955.466	772.974	541.223		268.656	414.242	231.751
268.802	973.124	773.672	547.88		268.802	425.245	225.792
268.948	990.783	774.369	554.536		268.948	436.247	219.833
269.095	1008.44	775.066	561.192		269.095	447.25	213.874
269.241	1026.1	775.764	567.849		269.241	458.252	207.915
269.387	1043.76	776.461	572.721		269.387	471.039	203.74
269.534	1053.22	777.158	565.38		269.534	487.841	211.778
269.68	1042.52	767.12	558.04		269.68	484.484	209.08
269.826	1031.83	756.937	550.699		269.826	481.127	206.238
269.973	1021.13	746.755	543.359		269.973	477.77	203.396
270.119	1010.43	736.573	536.018		270.119	474.413	200.554
270.265	999.733	726.39	528.678		270.265	471.056	197.712
270.412	989.036	716.208	530.049		270.412	458.987	186.159
270.558	1004.05	720.292	536.768		270.558	467.285	183.523
270.704	1026.27	739.897	543.487		270.704	482.783	196.41
270.851	1048.49	759.503	550.206		270.851	498.281	209.297
270.997	1070.7	779.109	556.925		270.997	513.779	222.184
271.143	1092.92	798.714	563.644		271.143	529.278	235.071
271.29	1115.14	818.32	571.237		271.29	543.902	247.083
271.436	1126.82	837.926	585.769		271.436	541.056	252.157
271.582	1110.53	853.636	600.3		271.582	510.234	253.336
271.729	1094.24	869.231	614.832		271.729	479.412	254.399
271.875	1077.95	884.826	629.364		271.875	448.59	255.462
272.021	1061.66	900.421	643.895		272.021	417.768	256.526
272.168	1045.37	916.016	658.427		272.168	386.946	257.589
272.314	1029.08	931.61	666.124		272.314	362.959	265.486
272.46	1049.13	940.133	669.341		272.46	379.789	270.792
272.607	1080.3	940.463	672.558		272.607	407.743	267.905
272.753	1111.47	940.793	675.775		272.753	435.697	265.017
272.899	1142.64	941.123	678.993		272.899	463.651	262.13
273.046	1173.81	941.453	682.21		273.046	491.604	259.243
273.192	1204.99	941.783	684.327		273.192	520.658	257.456
273.338	1220.44	942.113	676.116		273.338	544.327	265.998
273.485	1190.66	922.724	667.904		273.485	522.757	254.82
273.631	1160.88	902.415	659.692		273.631	501.188	242.723
273.777	1131.1	882.107	651.48		273.777	479.619	230.626
273.923	1101.32	861.798	643.269		273.923	458.05	218.53
274.07	1071.54	841.49	635.057		274.07	436.48	206.433
274.216	1041.76	821.182	627.539		274.216	414.217	193.643
274.362	1036.59	810.78	620.506		274.362	416.088	190.274
274.509	1039.64	812.598	613.473		274.509	426.163	199.125
274.655	1042.68	814.416	606.44		274.655	436.239	207.976
274.801	1045.72	816.235	599.407		274.801	446.314	216.827
274.948	1048.76	818.053	592.374		274.948	456.389	225.679
275.094	1051.81	819.872	585.756		275.094	466.051	234.116
275.24	1054.39	821.69	583.859		275.24	470.533	237.832
275.387	1055.54	825.083	581.962		275.387	473.583	243.122
275.533	1056.7	828.577	580.065		275.533	476.633	248.513
275.679	1057.85	832.072	578.168		275.679	479.682	253.904
275.826	1059	835.566	576.271		275.826	482.732	259.295
275.972	1060.16	839.06	574.374		275.972	485.782	264.686
276.118	1061.31	842.554	576.933		276.118	484.376	265.621
276.265	1078.26	850.739	582.816		276.265	495.448	267.924
276.411	1100.93	865.091	588.698		276.411	512.236	276.393
276.557	1123.6	879.444	594.581		276.557	529.024	284.862
276.704	1146.28	893.796	600.464		276.704	545.811	293.332
276.85	1168.95	908.148	606.347		276.85	562.599	301.801
276.996	1191.62	922.5	611.839		276.996	579.778	310.661
277.143	1210.56	936.853	611.708		277.143	598.855	325.145
277.289	1216.79	927.423	611.576		277.289	605.215	315.847
277.435	1223.02	916.045	611.445		277.435	611.576	304.6
277.582	1229.25	904.666	611.313		277.582	617.936	293.353
277.728	1235.48	893.288	611.182		277.728	624.297	282.106
277.874	1241.71	881.91	611.051		277.874	630.657	270.859
278.021	1247.94	870.531	615.629		278.021	632.308	254.902
278.167	1246.97	868.706	623.952		278.167	623.015	244.754
278.313	1243.18	880.268	632.274		278.313	610.905	247.993
278.46	1239.39	891.83	640.597		278.46	598.795	251.233
278.606	1235.6	903.391	648.919		278.606	586.685	254.472
278.752	1231.82	914.953	657.242		278.752	574.575	257.711
278.899	1228.03	926.515	664.8		278.899	563.229	261.715
279.045	1224.01	938.077	657.65		279.045	566.363	280.427
279.191	1219.14	921.526	650.5		279.191	568.643	271.026
279.338	1214.27	902.15	643.35		279.338	570.923	258.8
279.484	1209.4	882.773	636.199		279.484	573.202	246.574
279.63	1204.53	863.397	629.049		279.63	575.482	234.348
279.777	1199.66	844.021	621.899		279.777	577.762	222.122
279.923	1194.79	824.644	624.577		279.923	570.213	200.067
280.069	1203.04	820.119	635.575		280.069	567.461	184.544
280.216	1216.82	837.793	646.573		280.216	570.247	191.22
280.362	1230.6	855.467	657.571		280.362	573.032	197.897
280.508	1244.39	873.142	668.568		280.508	575.817	204.573
280.655	1258.17	890.816	679.566		280.655	578.603	211.25
280.801	1271.95	908.49	690.007		280.801	581.945	218.483
280.947	1282.5	926.165	684.481		280.947	598.014	241.684
281.094	1279.69	940.946	678.955		281.094	600.732	261.991
281.24	1276.88	955.38	673.428		281.24	603.449	281.952
281.386	1274.07	969.814	667.902		281.386	606.166	301.912
281.532	1271.26	984.249	662.376		281.532	608.883	321.873
281.679	1268.45	998.683	656.849		281.679	611.601	341.834
281.825	1265.64	1013.12	647.916		281.825	617.725	365.201
281.971	1258.17	1008.79	635.911		281.971	622.262	372.879
282.118	1248.59	974.522	623.907		282.118	624.682	350.615
282.264	1239	940.253	611.902		282.264	627.102	328.351
282.41	1229.42	905.985	599.898		282.41	629.523	306.087
282.557	1219.84	871.717	587.893		282.557	631.943	283.823
282.703	1210.25	837.448	576.156		282.703	634.096	261.292
282.849	1193.82	803.18	578.895		282.849	614.929	224.284
282.996	1146.16	793.748	581.635		282.996	564.526	212.113
283.142	1098.5	787.787	584.375		283.142	514.122	203.412
283.288	1050.83	781.825	587.114		283.288	463.719	194.711
283.435	1003.17	775.864	589.854		283.435	413.316	186.01
283.581	955.506	769.903	592.594		283.581	362.912	177.309
283.727	907.842	763.942	589.053		283.727	318.789	174.889
283.874	907.513	758.657	579.486		283.874	328.027	179.171
284.02	930.3	754.525	569.918		284.02	360.382	184.607
284.166	953.088	750.394	560.35		284.166	392.737	190.044
284.313	975.875	746.262	550.783		284.313	425.092	195.48
284.459	998.663	742.131	541.215		284.459	457.448	200.916
284.605	1021.45	737.999	531.696		284.605	489.754	206.303
284.752	1043.51	733.868	541.662		284.752	501.849	192.206
284.898	1061.87	750.479	551.627		284.898	510.24	198.852
285.044	1080.22	770.418	561.593		285.044	518.631	208.825
285.191	1098.58	790.356	571.559		285.191	527.022	218.797
285.337	1116.94	810.294	581.524		285.337	535.413	228.77
285.483	1135.29	830.233	591.49		285.483	543.804	238.743
285.63	1153.65	850.171	594.569		285.63	559.082	255.602
285.776	1152.08	855.238	590.612		285.776	561.471	264.626
285.922	1140.08	833.161	586.656		285.922	553.424	246.505
286.069	1128.08	811.084	582.7		286.069	545.376	228.384
286.215	1116.07	789.007	578.743		286.215	537.329	210.264
286.361	1104.07	766.93	574.787		286.361	529.282	192.143
286.508	1092.07	744.853	570.83		286.508	521.235	174.022
286.654	1081.89	722.776	565.583		286.654	516.305	157.193
286.8	1082.19	726.454	560.318		286.8	521.87	166.136
286.947	1082.49	734.817	555.053		286.947	527.434	179.764
287.093	1082.79	743.181	549.788		287.093	532.999	193.393
287.239	1083.09	751.544	544.523		287.239	538.564	207.021
287.386	1083.39	759.908	539.258		287.386	544.129	220.649
287.532	1083.69	768.271	540.685		287.532	543.002	227.586
287.678	1104.54	777.32	549.388		287.678	555.148	227.932
287.825	1136.91	787.709	558.091		287.825	578.82	229.618
287.971	1169.29	798.098	566.794		287.971	602.492	231.304
288.117	1201.66	808.486	575.497		288.117	626.164	232.99
288.264	1234.04	818.875	584.2		288.264	649.835	234.676
288.41	1266.41	829.264	592.903		288.41	673.507	236.362
288.556	1291.84	839.653	600.131		288.556	691.706	239.523
288.702	1271.9	852.868	607.315		288.702	664.586	245.553
288.849	1251.96	866.66	614.499		288.849	637.465	252.161
288.995	1232.03	880.452	621.684		288.995	610.345	258.768
289.141	1212.09	894.244	628.868		289.141	583.224	265.376
289.288	1192.16	908.036	636.052		289.288	556.104	271.983
289.434	1172.22	921.827	643.241		289.434	528.979	278.586
289.58	1174.28	938.801	650.436		289.58	523.843	288.365
289.727	1189.53	962.45	657.631		289.727	531.901	304.819
289.873	1204.78	986.1	664.826		289.873	539.959	321.274
290.019	1220.04	1009.75	672.02		290.019	548.018	337.729
290.166	1235.29	1033.4	679.215		290.166	556.076	354.184
290.312	1250.54	1057.05	686.41		290.312	564.134	370.639
290.458	1265.7	1080.7	684.991		290.458	580.704	395.707
290.605	1280.08	1082.61	683.173		290.605	596.91	399.433
290.751	1294.47	1079.57	681.354		290.751	613.116	398.22
290.897	1308.86	1076.54	679.536		290.897	629.321	397.007
291.044	1323.24	1073.51	677.717		291.044	645.527	395.794
291.19	1337.63	1070.48	675.898		291.19	661.732	394.582
291.336	1352.02	1067.45	673.235		291.336	678.783	394.213
291.483	1347.46	1060.97	669.53		291.483	677.929	391.442
291.629	1330.76	1046.72	665.825		291.629	664.931	380.898
291.775	1314.05	1032.47	662.12		291.775	651.933	370.353
291.922	1297.35	1018.22	658.416		291.922	638.935	359.809
292.068	1280.65	1003.98	654.711		292.068	625.936	349.264
292.214	1263.94	989.726	651.006		292.214	612.938	338.72
[truncated: 502 more rows]

## Sheet: Fig 2d
Scan	Pixel dwell time (ms/px)	Mapping time (min)	Δ Rich/Lean (Br-SBR)	95CL (Br-SBR)	Δ Rich/Lean (Ag-CMC)	95CL (Ag-CMC)		Scan pair for outgassed Br calculation	Δ Rich/Lean (outgassed Br-SBR)	95CL (outgassed Br-SBR)
1	1	8	3.1861	0.09503	5.76851	0.64865		1-2	3.00746	0.17932
2	3	24	3.20877	0.08589	4.91498	0.19365		2-3	2.72316	0.103578
3	6	48	3.25208	0.08494	4.8877	0.15257		3-4	2.83333	0.063732
4	12	96	3.29107	0.08126	4.76598	0.13042		4-5	3.56881	0.0804179
5	24	192	3.24072	0.0783166	4.83564	0.11978		1-3	2.83601	0.0661037
								1-4	2.82489	0.0500274
								1-5	2.96226	0.0490875

## Sheet: Fig 2e
	Ag-CMC					Br-SBR
	Sample	Δ Rich/Lean	95%CL			Sample	Δ Rich/Lean	95%CL
	EDX	3.68709	0.13157			EDX	2.95681	0.07226
	EDX	4.82683	0.11768			EDX	3.24072	0.07832
	EDX	3.47202	0.09597			EDX	3.22011	0.08539
	BEI	2.26677	0.05468			BEI	3.10411	0.06821
	BEI	3.87385	0.0942901			BEI	3.23513	0.13025
	BEI	1.75405	0.05854			BEI	3.12195	0.06913
						Outgass	3.66836	0.04693
						Outgass	3.7139	0.05533
						Outgass	3.10999	0.02164
		Weighted mean	95% CL				Weighted mean	95% CL
	EDX	3.93419	1.80813			EDX	3.12439	0.407968
	BEI	2.30891	2.14116			BEI	3.12782	0.124323
						Outgass	3.47513	0.865977

## Sheet: Fig 3c
5 nm Ag-CMC: 1 kV												5 nm Ag-CMC: 2.0 kV						5 nm Ag-CMC: 2.5 kV							10 nm Ag-CMC: 1.0 kV						10 nm Ag-CMC: 1.5 kV						10 nm Ag-CMC: 2.0 kV						10 nm Ag-CMC: 2.5 kV
Trajectory	X (nm)	Y (nm)	Z (nm)	Energy (keV)		Trajectory	X (nm)	Y (nm)	Z (nm)	Energy (keV)		Trajectory	X (nm)	Y (nm)	Z (nm)	Energy (keV)		Trajectory	X (nm)	Y (nm)	Z (nm)	Energy (keV)			Trajectory	X (nm)	Y (nm)	Z (nm)	Energy (keV)		Trajectory	X (nm)	Y (nm)	Z (nm)	Energy (keV)		Trajectory	X (nm)	Y (nm)	Z (nm)	Energy (keV)		Trajectory	X (nm)	Y (nm)	Z (nm)	Energy (keV)
13	2	0.008	-4.54747e-13	1		7	0	-1.817	-4.54747e-13	1.5		9	0	-0.974	0	2		16	1	-0.784	0	2.5			15	-1	1.108	0	1		0	0	0.347	0	1.5		4	2	0.169	0	2		7	1	-1.621	0	2.5
13	1	-0.278	2.87393	0.94468		7	0	-1.87	4.89145	1.42799		9	0	-0.974	1.50422	1.98199		16	1	-0.784	5	2.44888			15	-1	1.108	0.89703	0.98287		0	0	0.347	6.48359	1.40534		4	2	0.169	1.41264	1.98309		7	1	-1.621	10	2.39777
13	1	-0.305	3.99995	0.92228		7	0	-4.559	1.07446	1.35751		9	1	2.554	5	1.92187		16	1	-0.784	5.005	2.44888			15	-2	-0.147	1.74471	0.94788		0	0	-0.078	10	1.35126		4	1	1.049	0	1.96196		7	1	-1.621	10.005	2.39777
13	1	0.167	5	0.90003		7	0	-5.495	0	1.33519		9	1	2.559	5.005	1.92187		16	1	-0.784	5.34287	2.44432			15	-2	-0.491	1.97931	0.93888		0	0	-0.078	10.005	1.35126		16	0	0.322	0	2		7	1	-1.621	14.1156	2.34143
13	1	0.169	5.005	0.90003		11	1	-0.435	0	1.5		9	1	3.421	5.85999	1.90221		16	1	-0.845	6.10449	2.43396			15	-2	0.92	1.29856	0.9058		0	0	-0.113	10.2901	1.34532		16	0	0.322	0.10135	1.99879		7	1	-1.559	15.274	2.32517
13	1	0.862	6.47404	0.85571		11	1	-0.435	3.18209	1.45354		9	1	8.449	6.85804	1.81885		16	2	-1.33	8.67534	2.39792			15	-1	3.597	2.22045e-16	0.84006		0	0	0.532	11.2645	1.32029		16	0	-1.088	0.9021	1.9792		7	1	-1.549	15.3897	2.32354
13	0	0.408	5.005	0.80635		11	1	-0.463	5	1.42635		9	1	8.77	6.87872	1.81343		16	2	-2.396	12.7379	2.33942			26	1	0.699	0	1		0	1	1.659	12.9472	1.27671		16	1	-6.078	3.34549	1.9102		7	2	-2.106	14.1928	2.29697
13	0	0.406	5	0.80635		11	1	-0.463	5.005	1.42635		9	5	18.973	9.12904	1.62593		16	3	-3.633	19.9127	2.23734			26	1	0.699	0.03301	0.99937		0	1	2.971	14.7926	1.22671		16	2	-6.842	3.81705	1.89749		7	5	-2.932	12.8398	2.25752
13	-1	-0.418	2.33711	0.73685		11	1	-0.465	5.14263	1.4236		9	5	19.191	9.18363	1.62163		16	3	-3.65	19.995	2.23611			26	1	0.754	4.27768	0.91828		0	2	3.582	15.4815	1.20577		16	2	-7.001	3.89676	1.89478		7	7	-3.927	11.6218	2.22108
13	-2	-1.396	4.44089e-16	0.67155		11	1	-0.385	6.0296	1.40534		9	7	23.081	9.96224	1.54204		16	3	-3.654	20.01	2.23611			26	1	0.951	5.23029	0.89845		0	2	3.611	15.4582	1.20491		16	2	-7.428	3.97562	1.88871		7	9	-5.068	10.005	2.17411
18	1	0.056	0	1		11	2	-0.1	10.3379	1.31562		9	8	26.602	10.535	1.47051		16	3	-3.872	21.0544	2.22057			26	1	0.81	5.32325	0.89466		0	1	5.64	13.5593	1.13967		16	2	-7.548	4.00373	1.88714		7	9	-5.071	10	2.17411
18	1	0.056	0.47138	0.991		11	4	0.163	13.706	1.23699		9	8	26.686	10.5509	1.46883		16	3	-3.973	22.451	2.20024			26	2	-0.244	5.98788	0.86425		0	0	6.058	13.1414	1.12428		16	3	-9.593	3.71387	1.86099		7	11	-5.813	8.949	2.15034
18	1	-0.074	2.83914	0.94543		11	4	0.205	14.1809	1.22551		9	9	29.219	10.7507	1.41549		16	3	-3.983	22.5419	2.19891			26	2	-0.258	5.99435	0.86387		0	0	6.106	13.0965	1.12273		16	9	-29.045	1.59724	1.60235		7	13	-6.377	7.92893	2.12526
18	1	0.005	0	0.88921		11	5	0.442	16.3434	1.17348		9	9	29.268	10.7462	1.4144		16	3	-4.032	22.7901	2.19515			26	4	1.101	4.70292	0.80403		0	0	7.62	10.644	1.05276		16	9	-29.593	1.54551	1.59385		7	20	-8.736	2.52452	2.02106
27	-1	-0.611	0	1		11	5	0.564	17.0855	1.15573		9	10	29.675	10.6858	1.40552		16	3	-4.189	23.9538	2.17769			26	5	1.866	3.80615	0.77068		0	-1	7.918	10.005	1.03486		16	9	-30.381	0	1.56838		7	23	-10.204	0	1.9702
27	-1	-0.611	0.58953	0.98874		11	5	0.51	17.1027	1.15113		9	10	31.579	10.3579	1.36308		16	6	-6.79	24.3601	2.12103			26	8	5.165	4.44089e-16	0.63984		0	-1	7.92	10	1.03486		32	-1	0.447	0	2		17	0	0.633	-4.54747e-13	2.5
27	-1	-0.621	0.61957	0.98808		11	5	0.9	15.7843	1.11928		9	11	32.033	10.3089	1.35308		16	7	-7.823	24.5323	2.09316			38	-1	0.745	-4.54747e-13	1		0	-2	9.951	5.64112	0.94194		32	-1	0.447	1.80424	1.9784		17	-1	0.644	9.37402	2.40355
27	-1	-6.99	0	0.86426		11	4	1.288	14.0453	1.07566		9	11	32.103	10.2983	1.35123		16	9	-8.725	24.6522	2.06996			38	-1	0.532	2.37575	0.95445		0	-3	11.182	3.34267	0.887		32	0	1.007	9.19419	1.88826		17	-4	4.199	10	2.35044
40	0	0.406	-4.54747e-13	1		11	4	1.367	13.7516	1.06766		9	11	32.945	10.2011	1.32982		16	10	-9.825	24.822	2.04009			38	-1	-0.947	6.29369	0.87175		0	-4	13.424	0.42	0.8048		32	0	1.031	10	1.87815		17	-4	4.228	10.005	2.35044
40	-1	-0.619	0	0.88003		11	4	1.68	12.6279	1.03601		9	11	33.001	10.1849	1.32822		16	12	-11.439	25.9667	1.99677			38	0	-1.376	5.46122	0.84192		0	-4	13.711	5.55112e-17	0.79333		32	0	1.031	10.005	1.87815		17	-6	5.956	10.3093	2.31629
52	-1	0.346	0	1		11	4	1.52	11.4459	1.002		9	14	35.714	9.22891	1.24768		16	14	-12.851	27.1444	1.95789			38	1	-1.561	4.58244	0.81578		10	0	-1.36	0	1.5		32	1	1.063	11.0819	1.8604		17	-6	6.407	10.4332	2.30758
52	-1	0.346	2.15727	0.95881		11	5	1.515	9.90715	0.96092		9	15	37.056	8.9428	1.20852		16	14	-17.081	25.6063	1.88633			38	3	-2.469	2.3791	0.74841		10	0	-1.36	2.46789	1.46397		32	1	-0.082	13.8902	1.81008		17	-7	6.957	10.5239	2.2993
52	-1	0.525	2.41399	0.95187		11	4	0.856	8.33102	0.91456		9	15	37.315	8.9542	1.20036		16	14	-17.563	24.6081	1.86747			38	5	-2.699	0.31052	0.67137		10	-2	-2.312	5.57158	1.40595		32	1	-1.277	16.2907	1.76482		17	-8	11.516	11.0123	2.23053
52	0	0.686	2.63878	0.94559		11	4	-0.407	5.64015	0.83439		9	15	37.306	8.87259	1.19771		16	14	-17.709	24.2532	1.86092			38	6	-2.793	0	0.65762		10	-3	-2.67	6.86413	1.38178		32	1	-2.022	17.5178	1.73938		17	-9	13.271	11.1921	2.20344
52	2	0.066	0.74512	0.87683		11	4	-0.628	5.21112	0.82049		9	16	37.187	7.9108	1.16681		16	14	-18.053	23.2372	1.84313			53	0	0.465	0	1		10	-2	-6.411	6.87529	1.32196		32	1	-2.183	17.7215	1.73481		17	-10	16.447	11.0629	2.15286
52	3	0.039	0.68749	0.87357		11	4	-0.727	5.005	0.81388		9	17	37.861	6.86354	1.13731		16	15	-18.371	20.01	1.78834			53	0	0.465	1.53716	0.97065		10	1	-5.763	5.44516	1.27643		32	0	-4.165	19.995	1.68187		17	-13	23.181	11.6431	2.0436
52	4	-0.296	1.11022e-16	0.83546		11	4	-0.729	5	0.81388		9	17	38.53	5.93843	1.10981		16	15	-18.372	19.995	1.78834			53	0	0.456	1.70808	0.96732		10	3	-5.084	4.34909	1.23939		32	0	-4.178	20.01	1.68187		17	-15	25.062	10.746	2.00274
56	2	2.301	-4.54747e-13	1		11	4	-3.12	0	0.69328		9	17	39.49	5.005	1.07764		16	16	-19.019	13.419	1.67424			53	0	0.44	3.52734	0.93179		10	4	-6.158	2.0601	1.19142		32	-1	-7.698	24.0489	1.58571		17	-15	25.654	10.4895	1.98976
56	2	2.238	1.25614	0.97593		21	1	1.032	0	1.5		9	17	39.495	5	1.07764		16	17	-19.848	10.0189	1.6096			53	0	0.233	2.75538	0.91422		10	4	-6.386	1.7345	1.18353		32	-1	-7.88	24.2467	1.58066		17	-15	25.737	10.472	1.98836
56	2	2.191	1.43695	0.97231		21	1	1.032	5	1.427		9	18	44.637	0	0.9453		16	19	-21.013	5.005	1.51067			53	0	0.339	2.19392	0.90264		10	5	-7.329	2.22045e-16	1.14697		32	-1	-8.169	24.2799	1.5752		17	-16	27.257	10.2446	1.96353
56	2	2.312	1.16807	0.96345		21	1	1.032	5.005	1.427		42	0	-0.013	-4.54747e-13	2		16	19	-21.014	5	1.51067			53	1	-0.029	0	0.85568		13	1	0.615	0	1.5		32	-1	-8.457	24.285	1.56984		17	-16	28.305	10.0423	1.94606
56	3	2.44	0	0.93176		21	1	1.032	9.62788	1.33496		42	0	0.219	5	1.94002		16	21	-22.157	0.07831	1.43353			55	0	1.242	0	1		13	1	0.615	1.10125	1.48392		32	0	-11.001	24.1407	1.52204		17	-17	31.566	10.1189	1.88951
71	1	-0.336	0	1		21	1	0.961	9.92188	1.32854		42	0	0.219	5.005	1.94002		16	21	-22.181	0	1.43226			55	0	1.242	0.17486	0.99666		13	1	0.605	1.48311	1.47827		32	0	-13.876	23.3282	1.46504		17	-18	33.152	10.1384	1.86133
71	1	-0.336	1.02426	0.98044		21	0	0.222	12.4822	1.27196		42	0	0.357	7.869	1.89415		46	0	-0.469	0	2.5			55	0	1.135	2.97245	0.94304		13	1	0.725	2.17183	1.46767		32	0	-14.377	23.1549	1.45467		17	-18	34.02	10.1627	1.84543
71	1	-0.345	1.25869	0.97591		21	0	0.232	12.7434	1.26632		42	0	0.669	8.62301	1.87793		46	0	-0.469	2.65104	2.4729			55	-1	1.691	4.23643	0.90346		13	2	0.381	0	1.43158		32	0	-15.209	22.9274	1.4377		17	-20	35.786	10.005	1.80735
71	1	-0.361	2.29726	0.95576		21	1	0.822	18.3718	1.14322		42	-3	-3.598	9.48372	1.79615		46	0	-0.514	5	2.44869			55	-1	1.694	4.24415	0.90321		51	0	-1.647	-4.54747e-13	1.5		32	0	-15.682	22.7543	1.42754		17	-20	35.842	10	1.80735
71	-2	-0.448	2.08443	0.90738		21	1	0.594	17.643	1.12532		42	-3	-4.365	9.78244	1.78127		46	0	-0.514	5.005	2.44869			55	-6	1.825	7.08245	0.79696		51	-1	-1.876	7.90594	1.38387		32	0	-16.136	22.5961	1.41776		17	-23	38.929	9.72422	1.75576
71	-5	-0.455	1.73744	0.83186		21	1	0.231	16.955	1.10661		42	-4	-5.47	9.74278	1.76005		46	0	-0.585	8.69851	2.39883			55	-6	1.849	7.04254	0.79566		51	0	-1.859	8.55196	1.37377		32	-1	-19.622	21.1745	1.34064		17	-24	40.22	8.39021	1.72098
71	-6	-0.52	1.41165	0.81891		21	1	-0.268	15.2756	1.06456		42	-4	-5.736	9.71491	1.75457		46	0	-0.602	9.23665	2.39146			55	-7	3.068	4.00315	0.72044		51	0	-1.856	8.78615	1.37006		32	-2	-22.397	20.3557	1.27772		17	-26	41.122	7.13008	1.69454
71	-8	-0.551	0.80653	0.78075		21	1	-0.671	14.3904	1.04081		42	-4	-6.297	9.7264	1.74336		46	-1	-0.953	16.0553	2.29746			55	-7	3.905	2.16726	0.67071		51	0	-1.753	10	1.35046		32	-2	-22.407	20.339	1.2773		17	-28	42.849	2.97483	1.62368
71	-8	0.431	0	0.74965		21	1	-1.095	13.3281	1.01251		42	-6	-9.802	10.1326	1.67555		46	-2	-1.161	18.2768	2.2595			55	-7	4.059	1.98329	0.66432		51	0	-1.752	10.005	1.35046		32	-2	-22.599	20.01	1.26907		17	-31	43.726	4.44089e-16	1.57174
77	1	0.47	0	1		21	1	-1.43	12.7552	0.99573		42	-6	-10.076	9.97833	1.66987		46	-3	-1.263	19.995	2.23157			55	-9	4.856	0.61986	0.60866		51	1	-1.403	14.1256	1.26174		32	-2	-22.608	19.995	1.26907		40	1	0.895	-4.54747e-13	2.5
77	1	0.47	1.70623	0.96742		21	1	-4.081	5.50722	0.79849		42	-6	-12.076	8.88884	1.62898		46	-3	-1.264	20.01	2.23157			55	-10	5.17	0	0.581		51	2	0.697	13.0442	1.20537		32	-2	-23.142	19.0812	1.24611		40	3	0.3	1.56607	2.43636
77	-1	0.747	1.64824	0.92837		21	1	-4.095	5.45422	0.79687		42	-5	-12.202	8.51579	1.61706		46	-4	-1.335	21.2208	2.21171			56	0	1.284	-4.54747e-13	1		51	3	2.119	12.6084	1.16866		32	-2	-23.528	18.3242	1.22743		40	4	-0.105	0.50047	2.41869
77	-3	1.266	1.55575	0.89266		21	1	-4.169	5.17731	0.78837		42	-5	-12.267	8.18089	1.60752		46	-6	-1.279	25.9334	2.13486			56	0	1.266	3.08311	0.94055		51	3	2.617	12.2743	1.15461		32	-2	-25.65	16.9346	1.17022		40	5	-0.315	1.11022e-16	2.40855
77	-3	1.272	1.55595	0.89183		21	1	-4.193	5.10453	0.78609		42	-4	-12.527	7.57535	1.59162		46	-9	-1.324	30.1472	2.06005			56	0	1.302	3.96279	0.92288		51	3	3.686	11.4877	1.12327		32	-2	-26.05	16.6515	1.15875		44	-1	2.074	-4.54747e-13	2.5
77	-4	1.921	0	0.85536		21	1	-4.222	5.005	0.78299		42	-1	-13.788	5.005	1.51222		46	-8	-2.082	29.9085	2.04628			56	0	0.945	2.99311	0.90211		51	3	4.756	10.005	1.08031		32	-5	-32.777	10.005	0.93435		44	0	8.001	7.60605	2.38838
90	-1	1.145	0	1		21	1	-4.224	5	0.78299		42	-1	-13.79	5	1.51222		46	-7	-3.791	29.3494	2.01434			56	0	0.946	2.98441	0.90193		51	3	4.76	10	1.08031		32	-5	-32.782	10	0.93435		44	3	11.996	9.0443	2.33837
90	-1	1.145	2.08974	0.9601		21	2	-5.338	1.22952	0.69509		42	5	-16.244	0	1.39058		46	-6	-6.023	28.4082	1.97303			56	0	1.052	2.73992	0.89627		51	3	5.006	9.65952	1.07268		32	-5	-33.046	9.73943	0.92672		44	5	16.532	10	2.28245
90	-1	1.181	2.53511	0.95126		21	2	-5.436	0.68078	0.68163		62	-1	-0.329	-4.54747e-13	2		46	-5	-8.414	27.151	1.92706			56	-1	-0.856	2.76825	0.85694		51	3	5.869	8.9006	1.05157		32	-5	-33.937	8.64539	0.89842		44	5	16.555	10.005	2.28245
90	-4	2.216	4.38487	0.87636		21	2	-5.463	0.48354	0.67665		62	-2	-0.333	5	1.94007		46	-5	-9.476	26.5284	1.90585			56	-1	-3.152	2.51089	0.80706		51	3	7.088	8.21123	1.02567		32	-5	-37.677	5.36841	0.79675		44	8	21.783	11.1064	2.19706
90	-5	2.627	4.81541	0.85181		21	2	-5.542	0	0.66469		62	-2	-0.333	5.005	1.94007		46	-1	-16.664	20.01	1.73987			56	-1	-4.089	2.72581	0.78593		51	3	7.541	8.01852	1.01632		32	-5	-38.482	4.70135	0.77367		44	8	22.26	11.2356	2.18864
90	-8	2.376	3.43674	0.79848		26	0	-0.564	-4.54747e-13	1.5		62	-2	-0.428	10.3712	1.85397		46	-1	-16.681	19.995	1.73987			56	-1	-8.741	2.24783	0.6817		51	3	11.134	6.1397	0.93972		32	-5	-38.64	4.47632	0.76742		44	8	22.791	11.3499	2.17923
90	-13	3.106	0.04697	0.65978		26	1	-0.825	0	1.4651		62	-2	-0.172	9.16213	1.83262		46	-1	-18.765	18.1052	1.68849			56	-1	-9.198	2.06064	0.6697		51	4	16.035	2.42243	0.81684		32	-5	-39.279	3.22946	0.7358		44	10	24.44	11.803	2.14805
90	-13	3.123	0	0.65739		28	1	-0.079	-4.54747e-13	1.5		62	-2	-0.219	8.80758	1.82604		46	2	-23.796	13.6877	1.56099			56	-1	-11.672	0.81069	0.60169		51	4	16.197	2.2738	0.81202		32	-5	-39.412	2.9902	0.72943		44	11	26.21	11.9199	2.11721
126	0	-0.174	0	1		28	1	-0.097	4.11052	1.4396		62	-2	-0.228	8.61437	1.82256		46	3	-25.146	12.6297	1.52673			56	-1	-12.007	0.70408	0.59242		51	4	16.339	2.13893	0.80756		32	-5	-40.318	1.27606	0.68421		44	12	28.963	12.1786	2.06908
126	0	-0.174	0.02066	0.99961		28	2	-0.006	5	1.42412		62	-2	0.728	7.16476	1.79155		46	3	-29.004	10.8568	1.44579			56	-1	-12.257	0.63265	0.58553		51	5	16.787	0	0.75708		32	-5	-40.427	0.93259	0.67539		44	14	30.228	12.5509	2.04
126	-4	0.74	0.65311	0.92414		28	2	-0.005	5.005	1.42412		62	-3	1.657	6.00439	1.76568		46	3	-36.956	5.005	1.25101			56	-1	-14.245	0	0.5299		60	-1	-0.209	-4.54747e-13	1.5		32	-5	-40.482	0.84321	0.67272		44	14	30.29	12.561	2.03861
126	-4	0.776	0.67455	0.9196		28	2	0.03	5.34315	1.41631		62	-3	2.398	5.005	1.74403		46	3	-36.963	5	1.25101			77	1	0.097	-4.54747e-13	1		60	-1	-0.295	1.68031	1.47531		32	-5	-40.001	0	0.64893		44	17	32.856	12.369	1.97567
126	-5	0.869	0.77094	0.9114		28	4	1.21	10.1918	1.30807		62	-3	2.402	5	1.74403		46	3	-39.335	3.25473	1.20245			77	4	-0.359	0	0.92515		60	-1	-1.821	8.08004	1.37816		63	1	-1.452	0	2		44	18	33.533	12.3521	1.95904
126	-6	1.802	1.60274	0.86775		28	4	1.446	10.9927	1.28963		62	-3	2.854	4.3908	1.73388		46	3	-43.229	-4.44089e-16	1.11653			79	-3	-1.146	-4.54747e-13	1		60	-1	-2.251	10	1.34772		63	1	-1.452	1.48066	1.98227		44	19	34.625	12.1009	1.93219
126	-7	1.958	1.68602	0.86172		28	5	2.197	14.6083	1.20803		62	-4	6.028	0	1.66143		47	0	-0.141	-4.54747e-13	2.5			79	-2	-0.437	2.27509	0.76787		60	-1	-2.253	10.005	1.34772		63	3	-5.1	2.72383	1.92893		44	24	39.78	11.7565	1.81449
126	-7	2	1.20692	0.84608		28	5	2.322	15.3215	1.1913		68	0	1.666	0	2		47	0	-0.141	5	2.44888			79	-2	0.067	0	0.71517		60	-1	-2.948	13.1107	1.28173		63	6	-5.924	0.38023	1.88156		44	27	41.247	10.6841	1.76301
126	-9	1.401	0	0.80002		28	6	2.439	15.2604	1.18687		68	0	1.666	2.13151	1.97448		47	0	-0.141	5.005	2.44888			81	-3	0.545	-4.54747e-13	1		60	-1	-2.936	12.9932	1.27915		63	7	-6.044	0	1.87431		44	27	41.419	10.5008	1.75428
130	1	1.235	0	1		28	8	4.927	14.0456	1.10681		68	0	3.3	0	1.94122		47	0	-0.141	6.69023	2.42615			81	-3	0.545	0.76752	0.98531		60	-1	-2.939	12.3	1.26384		64	-2	-0.563	-4.54747e-13	2		44	28	41.436	10.005	1.73782
130	1	1.235	0.97894	0.98131		28	8	5.433	13.8073	1.08949		80	-1	-0.615	-9.09495e-13	2		47	0	-0.246	8.10474	2.40687			81	-2	-0.077	1.86394	0.95238		60	-1	-2.832	11.7691	1.25198		64	-2	-0.558	2.90904	1.96512		44	28	41.436	10	1.73782
130	1	1.354	0	0.96196		28	9	5.534	13.6868	1.08195		80	-1	-0.721	1.79123	1.97843		47	0	-0.073	12.5897	2.34551			81	5	-0.255	3.18915	0.81435		60	-1	-2.094	10.8128	1.22523		64	-2	-0.551	3.02355	1.96373		44	29	41.449	9.61397	1.72798
136	2	0.489	0	1		28	10	5.879	12.4057	1.03972		80	-1	-0.696	1.7211	1.97753		47	0	-0.084	12.693	2.34402			81	10	-1.437	3.99233	0.70899		60	-1	-1.11	10.0556	1.19742		64	-1	-0.659	7.56487	1.90756		44	42	42.317	1.77636e-15	1.5067
136	2	0.489	2.48233	0.95261		28	11	6.182	11.4396	1.00321		80	0	0.151	0	1.95432		47	-2	-1.137	19.995	2.23819			81	12	-1.648	4.01058	0.66381		60	-1	-0.999	10.005	1.19458		64	-1	-0.509	9.84891	1.87869		48	0	0.268	0	2.5
136	2	0.443	3.08131	0.94008		28	16	6.288	5.005	0.78958		93	-1	-0.378	0	2		47	-2	-1.139	20.01	2.23819			81	12	-1.647	3.99102	0.66231		60	-1	-0.988	10	1.19458		64	-1	-0.502	10	1.8768		48	0	0.268	0.01172	2.49988
136	2	0.601	4.06564	0.91997		28	16	6.288	5	0.78958		93	-1	-0.378	1.62176	1.98058		47	-3	-1.45	22.1721	2.20577			81	12	-1.629	3.8743	0.65536		60	-1	-0.959	9.98696	1.19403		64	-1	-0.501	10.005	1.8768		48	0	0.25	0	2.49941
136	1	-0.942	1.42107	0.85689		28	16	6.292	4.77984	0.78319		93	-1	-0.551	5	1.9398		47	-3	-1.747	24.8604	2.16509			81	12	-1.585	3.74371	0.64902		60	-1	0.078	9.74637	1.17555		64	-1	-0.033	19.995	1.71287		68	0	-1.097	0	2.5
136	1	-1.521	0.4278	0.83184		28	18	6.843	2.93837	0.73026		93	-1	-0.551	5.005	1.9398		47	-3	0.608	28.2511	2.1039			81	13	-1.09	3.13471	0.61715		60	-2	1.797	8.72569	1.14066		64	-1	-0.032	20.01	1.71287		68	0	-1.097	1.20488	2.48768
136	0	-3.255	5.55112e-17	0.78831		28	18	6.846	2.91373	0.7296		93	-1	-0.737	8.65332	1.88135		47	-3	0.973	28.8054	2.09387			81	14	-1.222	2.09705	0.58742		60	-2	4.312	7.32266	1.08919		64	-1	0.051	21.7724	1.68199		68	0	-0.64	10	2.39729
139	0	0.596	-1.36424e-12	1		28	18	6.895	2.75034	0.724		93	-1	-0.968	9.64655	1.86451		47	-3	1.149	29.0608	2.08906			81	14	-1.649	0	0.5302		60	-2	6.595	5.93209	1.04088		64	-2	0.191	23.7612	1.64655		68	0	-0.64	10.005	2.39729
139	0	0.602	1.84491	0.96458		28	20	8.613	1.86941	0.654		93	-1	-0.992	9.76695	1.86249		47	-2	5.011	34.4846	1.9873			99	0	-0.734	0	1		60	-2	6.808	5.82308	1.03642		64	-2	0.388	25.2922	1.61877		68	0	-0.362	15.3471	2.32395
139	2	0.8	3.66273	0.92161		28	20	8.659	1.83991	0.65229		93	-1	-1.44	11.2559	1.83679		47	-2	6.138	35.4496	1.96343			99	0	-0.734	4.53523	0.91341		60	-2	7.713	5.51868	1.01826		64	-2	0.419	25.5327	1.61435		68	0	-0.117	19.2286	2.2693
139	5	6.47	4.0892	0.78806		28	22	9.58	1.01719	0.59856		93	-2	-2.067	13.0305	1.80532		47	-1	6.548	35.8756	1.95275			99	0	-0.706	5.74777	0.88874		60	-2	8.017	5.43789	1.01221		64	-3	0.451	21.8945	1.54541		68	0	-0.161	19.995	2.25834
139	7	11.823	1.51206	0.65167		28	23	10.428	0.14392	0.55061		93	-6	-2.539	11.4986	1.72627		47	-1	7.358	36.6601	1.93286			99	0	-0.702	5.85548	0.88652		60	-2	8.426	5.15928	1.00247		64	-3	0.284	21.183	1.531		68	0	-0.162	20.01	2.25834
139	7	12.832	0.98276	0.62308		28	24	10.603	2.77556e-17	0.53897		93	-8	-2.71	11.1207	1.69597		47	0	8.741	38.0222	1.89846			99	-1	-2.01	2.18539	0.80308		60	0	12.094	1.86962	0.90337		64	-3	-0.008	20.01	1.50777		68	0	-1.117	36.449	2.02236
139	7	14.633	0.52817	0.57522		67	0	0.579	0	1.5		93	-8	-2.495	11.0388	1.68322		47	1	6.792	37.2974	1.86171			99	-1	-2.614	0.34862	0.75973		60	0	12.171	1.7959	0.90112		64	-3	-0.012	19.995	1.50777		68	1	-1.602	41.7049	1.94013
139	7	15.833	0	0.53995		67	0	0.579	3.62397	1.44709		93	-9	-2.095	10.9043	1.66555		47	1	6.079	36.9546	1.84817			99	-1	-2.784	0.02097	0.75101		60	0	14.07	0	0.84726		64	-4	-1.29	14.8651	1.40507		68	1	-1.628	41.6281	1.93816
170	-1	0.153	0	1		67	-1	-0.288	1.63951	1.41377		93	-10	-1.739	10.7593	1.65306		47	2	4.577	36.0892	1.81823			99	-1	-2.813	0	0.75012		76	-1	1.095	0	1.5		64	-4	-1.386	13.9138	1.38563		68	0	-1.901	40.6726	1.91342
170	-1	0.153	1.20916	0.97691		67	-1	-0.93	0.79524	1.39702		93	-12	-0.453	10.1675	1.61166		47	2	3.703	35.5322	1.80002			101	-1	-1.053	0	1		76	-1	1.095	2.91582	1.45743		64	-4	-1.536	13.3169	1.37304		68	-3	-2.564	38.7857	1.86463
170	-1	0.149	1.22126	0.97667		67	-1	-1.559	0	1.38123		93	-12	-0.378	10.1364	1.60944		47	3	1.288	33.9457	1.74964			101	-1	-1.053	2.48117	0.95263		76	0	0.93	3.97784	1.44138		64	-4	-1.305	11.1129	1.32733		68	-6	-3.72	37.2652	1.80389
170	-1	-0.376	4.41779	0.91358		82	-1	-0.254	0	1.5		93	-12	-0.348	10.1244	1.60852		47	3	0.846	33.5562	1.73896			101	-1	-0.948	2.27525	0.9477		76	0	-0.14	10	1.34858		64	-4	-1.303	11.0679	1.32634		68	-8	-4.195	36.3924	1.76875
170	-1	-1.812	4.38513	0.88239		82	-1	-0.254	5	1.427		93	-14	1.401	9.2221	1.5566		47	4	-1.826	29.8261	1.65782			101	-1	-0.803	2.20289	0.94449		76	0	-0.141	10.005	1.34858		64	-4	-1.249	10.6542	1.31682		68	-9	-4.418	35.7688	1.74517
170	-2	-4.013	3.25011	0.82768		82	-1	-0.254	5.005	1.427		93	-14	1.471	9.21222	1.55475		47	5	-3.049	28.0323	1.6171			101	-1	1.767	0.1641	0.87924		76	0	-0.189	10.2757	1.34282		64	-4	-1.028	10.005	1.30235		68	-9	-4.181	33.7634	1.7103
170	-3	-5.395	2.65574	0.79262		82	-1	-0.254	6.63898	1.39447		93	-15	3.287	8.99117	1.51235		47	6	-5.597	24.7379	1.53686			101	-1	1.765	0	0.87584		76	0	-0.282	11.0476	1.32629		64	-4	-1.026	10	1.30235		68	-8	-4.006	31.3595	1.66748
170	-3	-6.657	2.08707	0.76012		82	-1	-0.028	10.9001	1.30764		93	-15	3.351	8.96559	1.51046		47	6	-6.024	24.1977	1.5231			121	-1	-0.932	0	1		76	0	-0.379	11.5865	1.3148		64	-4	0.864	4.45757	1.20818		68	-7	-4.035	23.2378	1.52123
170	-5	-10.597	1.34863	0.66148		82	0	0.139	11.917	1.28546		93	-16	3.777	8.75805	1.4984		47	6	-6.443	23.6455	1.50949			121	-1	-0.932	0.54394	0.98962		76	1	-1.033	12.3154	1.29068		64	-4	2.043	1.52324	1.15479		68	-7	-3.475	21.4091	1.48483
170	-5	-11.099	1.14109	0.6468		82	-2	-0.002	11.4474	1.25679		93	-17	4.862	7.81367	1.46148		47	7	-7.638	22.0598	1.47126			121	0	-1.314	3.18323	0.93823		76	3	-2.702	13.4534	1.23327		64	-4	3.596	0	1.11653		68	-7	-3.221	20.4941	1.46643
170	-6	-11.844	0	0.6112		82	-2	-0.011	11.3984	1.2541		93	-18	6.242	6.80164	1.41864		47	7	-7.826	21.8105	1.46515			121	-1	-1.258	4.94459	0.9026		76	3	-2.862	13.5446	1.22763		73	-1	0.5	0	2		68	-7	-3.016	20.01	1.45616
194	1	-0.262	-4.54747e-13	1		82	-6	-0.45	9.45051	1.16257		93	-20	8.709	5.79587	1.35082		47	7	-8.509	20.01	1.42739			121	-1	-1.233	4.99898	0.90133		76	3	-2.914	13.5658	1.22599		73	-1	0.5	2.99505	1.96414		68	-7	-3.009	19.995	1.45616
194	0	-0.723	5	0.90056		82	-6	-0.628	8.87379	1.13661		93	-21	8.927	5.6778	1.34385		47	7	-8.515	19.995	1.42739			121	-1	-0.957	5.58134	0.88818		76	3	-2.983	13.5952	1.22366		73	-1	0.542	4.39112	1.9472		68	-8	-1.037	15.3507	1.35704
194	0	-0.724	5.005	0.90056		82	-7	-0.62	8.79433	1.13363		93	-22	10.181	5.005	1.29946		47	7	-10.564	14.5971	1.31208			121	-1	-0.792	5.66072	0.88441		76	3	-3.217	13.6707	1.21658		73	-1	0.798	8.45919	1.89748		68	-7	-0.791	14.8378	1.3453
194	0	-0.769	5.41143	0.88905		82	-7	-0.615	8.39793	1.12059		93	-22	10.19	5	1.29946		47	8	-12.392	8.46059	1.17639			121	-1	-0.068	6.02233	0.86758		76	3	-3.23	13.6477	1.21554		73	-1	1.212	10	1.87766		68	-7	-0.56	14.5955	1.33828
194	0	-0.805	5.80217	0.87794		82	-7	-0.314	7.70224	1.10245		93	-23	10.606	4.77673	1.28805		47	9	-13.502	5.32432	1.09929			121	-1	0.002	6.07116	0.8658		76	4	-3.537	13.2743	1.19279		73	-1	1.214	10.005	1.87766		68	-7	2.057	11.9259	1.26035
194	0	-1.661	5.005	0.84498		82	-9	0.081	5.005	1.02901		93	-25	12.422	2.89156	1.22818		47	9	-13.578	5.005	1.0914			121	-1	0.631	6.22184	0.85221		76	5	-3.993	12.8208	1.17093		73	-1	1.505	11.087	1.85931		68	-6	4.479	10.005	1.19116
194	0	-1.666	5	0.84498		82	-9	0.082	5	1.02901		93	-26	16.357	4.44089e-16	1.14623		47	9	-13.579	5	1.0914			121	0	2.783	3.46491	0.77748		76	6	-4.733	11.6873	1.12791		73	-1	1.664	11.7129	1.84865		68	-6	4.485	10	1.19116
194	2	-6.948	0.07913	0.68889		82	-9	0.207	4.14411	1.01065		99	3	-0.362	0	2		47	9	-14.226	2.25988	1.04022			121	0	2.942	3.30819	0.77111		76	7	-5.381	10.7115	1.09519		73	-1	2.24	14.0717	1.80827		68	-6	5.829	8.93445	1.16105
194	2	-6.989	0	0.68674		82	-10	0.408	2.2542	0.96915		99	3	-0.362	0.09116	1.99891		47	9	-14.417	0	0.99757			121	-1	3.184	3.1335	0.76214		76	8	-5.923	10.005	1.06877		73	-1	2.916	16.7874	1.76103		68	-5	6.869	7.82812	1.13297
199	0	2.152	-4.54747e-13	1		82	-11	0.476	1.44957	0.95161		99	3	-0.679	0.37468	1.99382		49	0	-0.637	0	2.5			121	-1	3.224	3.09726	0.76044		76	8	-5.927	10	1.06877		73	-1	2.98	17.4807	1.74906		68	-5	6.914	7.51001	1.12708
199	-3	2.582	0.32168	0.91847		82	-9	-1.661	0	0.88986		99	2	-2.899	2.39985	1.95655		49	0	-0.637	4.46744	2.45433			121	-3	4.233	2.01045	0.70419		76	8	-6.249	9.58055	1.05677		73	-1	3.036	18.8158	1.72586		68	-4	7.828	2.22576	1.02921
199	-3	2.663	0	0.91155		86	0	0.547	-4.54747e-13	1.5		99	1	-5.386	5	1.91022		49	0	-0.622	5	2.44881			121	-3	4.591	1.75453	0.68161		76	11	-7.293	6.46121	0.97162		73	-1	2.925	19.995	1.70525		68	-4	7.84	2.18622	1.02842
203	2	0.655	0	1		86	0	0.547	5	1.427		99	1	-5.391	5.005	1.91022		49	0	-0.622	5.005	2.44881			121	-5	4.98	1.33537	0.63614		76	20	-11.762	8.88178e-16	0.74813		73	-1	2.923	20.01	1.70525		68	-3	8.402	0.00519	0.98368
203	2	0.655	0.33023	0.9937		86	0	0.547	5.005	1.427		99	0	-5.914	5.55108	1.89727		49	0	-0.617	5.17455	2.44652			121	-7	5.15	0.9074	0.60114		79	-2	-2.479	0	1.5		73	-1	2.92	20.0469	1.7046		68	-2	8.608	0.01175	0.95586
203	3	0.518	3.76185	0.92412		86	0	0.547	5.56699	1.41581		99	-1	-8.35	5.33851	1.85161		49	5	-1.883	7.24551	2.37059			121	-8	5.942	1.11022e-16	0.5472		79	-2	-2.479	0.27394	1.496		73	0	2.924	20.01	1.70283		68	0	8.931	0.92046	0.90872
203	3	0.645	3.19647	0.91243		86	0	0.55	5.99107	1.40715		99	-1	-8.732	5.23509	1.8432		49	15	-4.342	11.3658	2.21271			123	0	-0.816	0	1		79	-2	-2.425	0.68484	1.48974		73	0	2.925	19.995	1.70283		68	4	9.124	0.16764	0.84189
203	3	0.638	1.95372	0.88706		86	0	0.549	6.15214	1.40378		99	-2	-9.133	5.005	1.83401		49	22	-6.389	13.593	2.11064			123	0	-0.816	0.4649	0.99112		79	-2	-2.401	0.93065	1.4858		73	1	3	19.3214	1.67059		68	4	9.107	0	0.82593
203	2	0.692	1.00766	0.86679		86	0	0.395	7.64311	1.37313		99	-2	-9.142	5	1.83401		49	22	-6.501	13.7686	2.10356			123	0	-0.958	2.23244	0.956		79	1	-2.059	4.52321	1.41929		73	2	3.269	18.7935	1.64727		79	-1	1.583	-4.54747e-13	2.5
203	2	0.699	0.88849	0.86426		86	0	0.382	7.75472	1.37081		99	-2	-9.811	4.6159	1.82227		49	26	-7.909	15.6338	2.03435			123	2	-4.675	0	0.86312		79	1	-1.796	4.96244	1.40873		73	4	3.615	17.9297	1.61203		79	0	1.352	6.08031	2.43664
203	2	0.946	1.11022e-16	0.84479		86	0	0.521	7.66922	1.36532		99	-3	-12.552	0.91535	1.76328		49	27	-8.279	16.0808	2.01454			152	0	-0.668	0	1		79	3	-1.171	6.05806	1.37938		73	7	4.115	16.603	1.55265		79	2	1.318	9.07325	2.40253
208	-1	-0.227	0	1		86	1	0.955	7.46391	1.34799		99	-3	-12.893	0.37653	1.75491		49	29	-8.97	16.9492	1.98198			152	0	-0.668	3.26209	0.93772		79	6	0.207	7.72107	1.32013		73	8	4.567	16.0587	1.52924		79	2	1.348	10	2.39129
208	-1	-0.227	1.63701	0.96875		86	8	3.996	5.4794	1.18559		99	-3	-13.017	0	1.74935		49	30	-9.28	17.2925	1.97091			152	0	-0.079	5.77841	0.88544		79	6	0.359	7.71031	1.31336		73	11	5.84	14.5202	1.45607		79	2	1.348	10.005	2.39129
208	0	-0.334	2.69033	0.94422		86	9	4.693	5.005	1.14484		105	2	-0.6	0	2		49	30	-9.815	17.9414	1.9518			152	4	-0.588	2.7744	0.7681		79	8	1.629	7.68411	1.27462		73	12	6.096	13.9042	1.43558		79	2	1.368	10.6606	2.3809
208	2	-0.57	5	0.89109		86	9	4.7	5	1.14484		105	2	-0.6	2.97821	1.96434		49	30	-9.613	17.4307	1.94305			152	5	-0.59	2.75268	0.76724		79	10	2.58	7.37222	1.24606		73	14	6.422	12.8694	1.40106		79	3	1.476	11.1647	2.37203
208	2	-0.571	5.005	0.89109		86	10	4.89	4.8704	1.13624		105	2	-0.6	2.97969	1.96432		49	31	-7.57	12.5064	1.85764			152	6	0.124	1.53075	0.72811		79	13	4.305	7.10685	1.18723		73	15	6.449	11.8644	1.36131		79	4	1.566	12.8746	2.34382
208	2	-0.641	5.69713	0.86904		86	11	5.79	4.54356	1.10801		105	2	-0.839	4.03626	1.95118		49	31	-6.792	10.655	1.82415			152	6	0.262	0.79347	0.70612		79	14	3.148	5.97977	1.14931		73	16	6.57	11.4479	1.34245		79	4	1.597	13.2114	2.33825
208	2	-0.788	5.005	0.84673		86	12	6.151	4.39576	1.097		105	-1	-1.338	3.47204	1.90868		49	31	-6.043	9.40547	1.79941			152	7	0.63	2.22045e-16	0.6754		79	15	3.079	5.91735	1.14708		73	19	7.169	10.005	1.2814		79	4	1.179	16.1451	2.29651
208	2	-0.789	5	0.84673		86	14	8.745	3.36181	1.02953		105	-6	-1.899	0	1.83491		49	32	-4.425	5.005	1.71935			167	-1	0.917	0	1		79	15	2.232	5.29552	1.12463		73	19	7.171	10	1.2814		79	13	0.7	19.995	2.15464
208	3	-1.132	3.37847	0.80697		86	16	10.426	2.81979	0.98617		109	0	-0.229	0	2		49	32	-4.423	5	1.71935			167	-1	0.917	0.53095	0.98986		79	17	0.474	3.63468	1.075		73	22	8.041	7.90578	1.21218		79	13	0.698	20.01	2.15464
208	4	-1.469	1.58066	0.76552		86	17	12.051	2.78485	0.94433		109	0	-0.229	5	1.94014		49	32	-3.688	2.99988	1.69069			167	0	-7.306	5.44302	0.80519		79	18	-0.51	2.66096	1.04507		73	22	8.048	7.76861	1.20794		79	14	0.658	20.3345	2.14211
208	3	-1.757	2.22045e-16	0.72848		86	18	13.137	3.06524	0.91005		109	0	-0.229	5.005	1.94014		49	32	-2.684	0.80872	1.65823			167	0	-5.171	4.52292	0.75412		79	19	-1.908	1.39576	1.00621		73	25	8.209	5.58501	1.14891		79	20	0.419	22.7795	2.04872
211	0	-0.007	-4.54747e-13	1		86	17	11.677	2.83897	0.87249		109	0	-0.229	5.21784	1.93673		49	32	-2.28	0	1.64571			167	-1	-2.859	3.64434	0.69756		79	19	-2.731	0.7356	0.98414		73	25	8.203	5.52756	1.14745		79	28	-0.549	25.7517	1.90622
211	0	0.097	1.00662	0.98055		86	17	11.131	2.72054	0.85707		109	0	-0.054	9.07442	1.87484		69	1	-0.808	0	2.5			167	-1	-2.832	3.63425	0.69685		79	19	-3.703	0	0.95935		73	28	7.109	1.42563	1.05364		79	29	-0.517	25.771	1.90347
211	1	0.445	2.22228	0.95569		86	15	9.424	2.85843	0.80037		109	0	0.328	10.4473	1.85138		69	1	-0.808	1.31476	2.48656			167	-1	-2.62	3.56632	0.69146		86	-1	0.539	-4.54747e-13	1.5		73	29	6.642	0	1.02061		79	30	-0.512	25.7556	1.88637
211	3	-0.369	2.67124	0.91143		86	14	8.843	2.98313	0.78062		109	0	0.646	11.2303	1.83739		69	2	-1.669	0	2.46805			167	-1	-2.599	3.55428	0.69087		86	-2	0.012	7.17496	1.39283		78	-1	1.503	0	2		79	30	-0.497	25.6936	1.87863
211	3	-0.667	2.77466	0.89348		86	14	8.77	3.02394	0.77819		109	0	0.812	11.6771	1.82946		107	1	0.045	0	2.5			167	1	-0.731	2.86135	0.63598		86	-2	0.002	7.23307	1.39192		78	-1	1.503	3.02016	1.96384		79	33	-0.564	24.2577	1.81946
211	5	-2.674	2.9288	0.84177		86	14	8.638	2.98468	0.77382		109	0	1.028	12.046	1.82231		107	1	0.045	1.30877	2.48662			167	0	-0.732	2.55924	0.62597		86	-2	-0.583	10	1.34837		78	-1	1.618	4.02457	1.95121		79	35	-0.582	23.1509	1.79068
211	6	-4.575	2.26982	0.79697		86	14	8.488	2.8694	0.76708		109	0	1.43	12.6041	1.81078		107	1	0.105	1.96781	2.47968			167	0	-0.641	1.24142	0.58723		86	-2	-0.584	10.005	1.34837		78	-1	1.24	3.62408	1.94439		79	38	-0.266	20.7972	1.72588
211	6	-5.891	1.85784	0.76544		86	13	8.197	2.63708	0.75566		109	1	1.844	14.5261	1.77576		107	0	2.158	1.43774	2.45604			167	-1	-0.596	0.95108	0.57705		86	-3	-1.152	12.6863	1.29144		78	-2	-0.689	0.96174	1.9024		79	38	-0.204	20.4748	1.71714
211	6	-7.058	1.48407	0.7366		86	15	6.606	1.98861	0.70682		109	0	2.755	16.9181	1.72604		107	-1	4.046	0	2.42877			167	-2	-0.548	0	0.54113		86	-7	-4.236	10.005	1.16809		78	-2	-1.374	1.11022e-16	1.88775		79	39	-0.083	20.01	1.70424
211	6	-10.96	0.86394	0.64507		86	15	6.175	2.02014	0.69103		109	-1	3.104	18.0034	1.6997		113	1	0.946	0	2.5			174	0	0.017	0	1		86	-7	-4.242	10	1.16809		85	1	0.956	0	2		79	39	-0.079	19.995	1.70424
211	6	-11.354	0.79091	0.635		86	16	6.988	0.56433	0.64625		109	0	1.836	17.2085	1.65984		113	1	0.946	4.07839	2.4583			174	0	0.017	1.00943	0.98073		86	-8	-5.222	9.14818	1.13641		85	1	0.956	4.73902	1.94326		79	42	0.648	17.2096	1.62649
211	7	-11.893	0.48987	0.61923		86	16	7.3	0	0.62705		109	1	1.706	17.1566	1.65529		113	1	0.945	4.14767	2.45759			174	0	0.07	1.65682	0.96797		86	-14	-8.545	4.3909	0.98396		85	1	0.849	5.28865	1.93639		79	45	1.368	13.989	1.54325
211	6	-12.438	0	0.6003		101	0	1.909	-4.54747e-13	1.5		109	1	1.632	17.1282	1.65278		113	-9	9.143	1.69637	2.32175			174	-1	-1.236	1.6345	0.9354		86	-16	-10.26	2.4502	0.92209		85	1	0.173	8.80679	1.89252		79	47	2.143	11.5253	1.48157
213	1	0.87	0	1		101	0	1.911	2.01827	1.47051		109	2	0.069	16.5686	1.6154		113	-9	9.195	1.67678	2.3208			174	-1	-2.064	1.5076	0.91524		86	-20	-11.883	0	0.8281		85	-1	-1.562	10	1.85966		79	47	2.905	11.0271	1.46259
213	1	0.87	1.29933	0.97519		101	0	1.772	1.34984	1.46004		109	2	-0.126	16.4917	1.6109		113	-15	14.125	0.5618	2.23663			174	-1	-3.293	0.70767	0.88561		88	1	0.023	0	1.5		85	-1	-1.57	10.005	1.85966		79	46	4.876	10.005	1.41633
213	1	0.968	2.54721	0.95091		101	-1	1.58	0	1.4392		109	4	-2.921	15.7791	1.54881		113	-18	15.969	0.2351	2.201			174	-1	-4.382	1.11022e-16	0.85857		88	1	0.023	4.98049	1.42729		85	-3	-4.274	11.8649	1.79176		79	46	4.886	10	1.41633
213	0	0.737	2.56242	0.94034		123	1	0.476	0	1.5		109	7	-6.606	13.9764	1.45518		113	-18	16.307	0.2609	2.19704			175	0	-0.11	-4.54747e-13	1		88	1	-0.219	5.7257	1.4135		85	-4	-7.53	11.0188	1.73255		79	45	6.582	9.12063	1.38546
213	-1	0.077	2.15862	0.90373		123	1	0.476	2.04085	1.47021		109	7	-6.788	13.8577	1.45073		113	-18	17.715	0.2656	2.18067			175	-1	0.231	0	0.94466		88	2	11.937	0	1.20852		85	-5	-10.589	10.3598	1.67616		79	44	7.035	8.82509	1.36513
213	-1	1.627	2.23962	0.87186		123	1	0.459	3.01763	1.45575		109	7	-7.441	13.4705	1.43572		113	-19	19.101	0.20794	2.16441			178	1	-0.525	0	1		95	0	-0.713	0	1.5		85	-5	-10.713	10.318	1.67376		79	43	10.459	6.80488	1.29874
213	-1	2.309	2.09535	0.85732		123	1	0.258	4.41306	1.43439		109	6	-9.479	11.671	1.38066		113	-19	19.466	0.24681	2.1599			178	1	-0.525	1.29307	0.97531		95	0	-0.713	4.81783	1.42966		85	-5	-10.819	10.005	1.66748		79	42	11.433	5.73855	1.27286
213	-1	2.467	2.10233	0.85398		123	2	-4.086	4.78646	1.36573		109	6	-9.934	11.4217	1.36915		113	-20	22.66	2.77556e-17	2.1226			178	1	-0.808	2.2391	0.95591		95	0	-0.407	7.01234	1.39624		85	-5	-10.821	10	1.66748		79	42	11.79	5.44881	1.26449
213	-1	4.589	2.13128	0.80858		123	3	-5.981	4.96711	1.33274		109	5	-11.863	10.1013	1.31675		116	2	-0.508	0	2.5			178	0	-1.207	3.5456	0.92776		95	-1	-0.551	7.49068	1.37953		85	-7	-11.863	6.92928	1.6205		79	41	12.553	4.73091	1.24642
213	-1	5.498	1.79747	0.78711		123	4	-12.298	2.92858	1.22634		109	4	-13.354	9.58673	1.27372		116	2	-0.508	2.24061	2.47709			178	0	-1.342	3.94926	0.91887		95	-3	-5.032	10	1.2934		85	-9	-11.621	3.83355	1.56512		79	41	12.634	4.62026	1.24405
213	-1	5.811	1.65294	0.7794		123	5	-15.719	1.87701	1.16602		109	3	-13.908	9.42209	1.25689		116	2	-0.443	5	2.44852			178	0	-1.2	3.70914	0.91181		95	-3	-5.041	10.005	1.2934		85	-14	-10.45	0.80564	1.48582		79	41	11.739	5.21995	1.22575
213	-2	8.096	0.81971	0.72468		123	5	-15.813	1.87138	1.16433		109	2	-15.127	8.66391	1.21234		116	2	-0.443	5.005	2.44852			178	2	-0.225	1.61369	0.85452		95	-4	-6.621	10.89	1.25148		85	-14	-10.459	0.58966	1.48037		79	41	13.07	3.9981	1.19236
213	-2	8.524	0.65396	0.71338		123	5	-18.16	1.47314	1.12218		109	1	-15.73	8.02207	1.18595		116	2	-0.418	6.07071	2.43405			178	3	0.336	0	0.80733		95	-4	-6.688	10.005	1.23202		85	-21	-7.036	0.06928	1.36408		79	40	13.558	3.50693	1.17922
213	-2	9.618	0.01633	0.68305		123	6	-19.753	1.06344	1.08815		109	0	-16.604	7.17198	1.15114		116	3	-0.591	8.95207	2.39399			197	0	-0.715	-4.54747e-13	1		95	-4	-6.688	10	1.23202		85	-23	-6.269	0.04188	1.32619		79	40	13.668	3.3392	1.17439
213	-2	9.641	0	0.68235		123	9	-22.853	0	1.01733		109	-2	-17.512	5.17395	1.07796		116	6	-1.204	16.943	2.27719			197	0	-0.678	1.54065	0.97043		95	-4	-6.724	9.53118	1.22415		85	-24	-6.258	0	1.32483		79	38	14.494	1.47598	1.12975
216	0	0.016	0	1		145	1	-0.452	0	1.5		109	-2	-17.515	5.005	1.072		116	6	-1.163	17.0696	2.27435			197	-1	-0.317	2.22886	0.95154		95	-2	-4.938	3.3542	1.11172		92	1	-0.637	0	2		79	38	14.505	1.44766	1.12893
216	0	0.016	1.81074	0.96543		145	1	-0.452	0.4217	1.49384		109	-2	-17.515	5	1.072		116	9	-0.649	19.0776	2.22706			197	1	1.757	1.08836	0.88846		95	-2	-4.809	0	1.05166		92	1	-0.637	6.38131	1.9236		79	38	15.305	0.94586	1.11224
216	0	-0.616	4.13305	0.91825		145	3	-1.166	3.66036	1.43593		109	-3	-17.524	4.4941	1.05851		116	13	-0.177	19.995	2.16208			197	1	1.805	1.05174	0.88687		102	-1	0.783	0	1.5		92	1	-0.661	10	1.87833		79	38	16.521	0	1.08457
216	-1	3.181	0.94739	0.81662		145	3	-1.861	5	1.41148		109	-4	-16.911	3.06243	1.01925		116	13	-0.169	20.01	2.16208			197	3	2.97	0	0.84576		102	-1	0.783	0.41537	1.49394		92	1	-0.661	10.005	1.87833		83	-1	0.121	0	2.5
216	-1	4.679	0	0.77765		145	3	-1.863	5.005	1.41148		109	-5	-16.646	2.70205	1.00825		116	14	-0.097	20.1498	2.15196			210	-1	-1.496	0	1		102	-1	0.788	0.9352	1.48627		92	2	-0.676	12.2135	1.84155		83	-1	0.121	3.19221	2.46736
288	0	-0.108	0	1		145	3	-1.899	5.07438	1.40979		109	-8	-14.555	0.73016	0.92798		116	16	0.035	20.6888	2.1218			210	-1	-1.496	0.97435	0.9814		102	-1	0.796	1.0848	1.48406		92	2	-0.795	14.8535	1.79692		83	-3	-1.968	0	2.42359
288	0	-0.108	0.27174	0.99481		145	4	-2.043	5.24209	1.40426		109	-9	-13.913	1.11022e-16	0.89878		116	24	0.957	22.9062	1.99276			210	-1	-1.36	1.96871	0.96199		102	-1	0.89	0.56474	1.47623		92	3	-1.546	14.9617	1.78215		97	-1	-2.191	0	2.5
288	-1	0.647	0	0.97636		145	5	-3.033	6.1604	1.37		116	-1	1.43	0	2		116	24	0.998	22.9487	1.98594			210	-1	-1.332	2.10639	0.95924		102	-1	0.965	0	1.46748		92	4	-3.799	12.9148	1.72471		97	-1	-2.191	1.1603	2.48814
318	-1	0.739	-4.54747e-13	1		145	6	-4.104	6.84176	1.33622		116	-1	1.43	0.755	1.99096		116	26	1.217	23.0536	1.96583			210	-1	-0.797	6.39905	0.87432		163	0	-0.656	0	1.5		92	4	-4.705	11.9879	1.70056		97	-1	-2.196	1.79557	2.4816
318	-1	1.255	1.62043	0.96596		145	6	-4.687	6.84326	1.31713		116	-1	1.423	3.82381	1.9541		116	35	3.025	23.3081	1.81501			210	-1	-0.686	7.15804	0.85832		163	0	-0.656	0.11178	1.49837		92	5	-5.562	11.19	1.67904		97	0	-1.885	5.23101	2.446
318	-1	1.546	2.49181	0.94783		145	8	-6.367	6.32368	1.26083		116	-1	1.436	4.20774	1.94942		116	36	2.637	23.2181	1.79215			210	-2	0.377	5.67769	0.81612		163	-4	-4.302	1.56312	1.415		92	5	-5.867	10.9878	1.67194		97	-1	2.669	0	2.37373
318	-1	1.461	4.00051	0.91797		145	8	-6.394	6.3131	1.2598		116	-1	1.371	5	1.93957		116	39	1.552	22.3885	1.74629			210	-2	1.192	4.70435	0.7852		163	-8	-8.7	1.81591	1.33241		92	6	-6.834	10.005	1.64418		113	0	0.29	0	2.5
318	-1	1.415	4.52704	0.90725		145	10	-6.995	5.8568	1.22634		116	-1	1.371	5.005	1.93957		116	42	0.051	21.0103	1.67855			210	-3	1.546	3.53353	0.75599		163	-10	-11.636	1.57103	1.27412		92	6	-6.839	10	1.64418		113	0	0.29	0.26558	2.49728
318	-1	0.769	2.26204	0.85889		145	11	-7.46	5.40925	1.19881		116	-2	1.148	7.71882	1.89527		116	43	-0.527	20.7401	1.66112			210	-4	2.183	1.05201	0.68739		163	-11	-12.986	1.38976	1.24832		92	12	-15.295	1.40814	1.45717		113	-1	-0.193	5.47977	2.44337
318	-1	0.336	1.3056	0.83681		145	12	-8.02	5.005	1.17458		116	-2	0.705	10.8679	1.84269		116	45	-2.325	20.01	1.60756			210	-5	2.111	0.92544	0.68269		163	-11	-13.618	1.18613	1.23119		92	12	-15.713	1.13797	1.44806		113	-2	-1.501	10	2.39257
318	-1	0.08	0.91326	0.82677		145	12	-8.026	5	1.17458		116	-3	-0.271	9.5514	1.80777		116	45	-2.362	19.995	1.60756			210	-5	1.85	0.37665	0.66181		163	-13	-15.498	0.42396	1.18547		92	14	-17.106	0.08196	1.41561		113	-2	-1.503	10.005	2.39257
318	-1	-0.336	1.11022e-16	0.80506		145	13	-9.22	4.1377	1.13504		116	-5	-0.839	8.21525	1.77564		116	49	-5.682	18.6467	1.5063			210	-6	1.925	5.55112e-17	0.64816		163	-16	-17.565	0.11041	1.12496		92	14	-17.146	0.0496	1.41461		113	-3	-2.364	12.982	2.34838
344	0	-1.672	0	1		145	18	-12.355	1.94026	1.02726		116	-8	-2.378	6.08615	1.69817		116	54	-8.739	16.8788	1.39095			215	0	-0.76	0	1		163	-16	-18.601	1.30213	1.09675		92	14	-17.228	0	1.41279		113	-6	-2.628	12.2767	2.30277
344	0	-1.672	0.81897	0.98436		145	19	-13.332	1.51171	0.99687		116	-9	-2.671	5.55952	1.68353		116	56	-11.493	14.345	1.30073			215	0	-0.76	0.83723	0.98402		163	-18	-18.586	2.22045e-16	1.05793		139	-2	-1.354	0	2		113	-8	-2.816	11.6871	2.27233
344	0	-2.193	0	0.96561		145	20	-13.687	1.28375	0.98383		116	-9	-2.953	5.17204	1.6711		116	58	-11.767	12.17	1.2387			215	0	-0.791	2.42533	0.95323		185	-1	1.128	0	1.5		139	-2	-1.354	9.06549	1.89146		113	-11	-3.374	11.7646	2.23209
348	1	0.149	0	1		145	21	-14.087	1.07113	0.96543		116	-10	-3.065	5.005	1.6662		116	60	-12.513	9.51975	1.16662			215	1	-1.138	4.81764	0.9056		185	-1	1.128	5.89362	1.41396		139	-1	-1.449	10	1.87895		113	-11	-2.638	11.7149	2.22032
348	1	0.149	0.98086	0.98127		145	22	-14.653	0.84213	0.93855		116	-10	-3.068	5	1.6662		116	60	-12.635	9.10804	1.15521			215	1	-0.044	2.57977	0.85394		185	-1	1.005	7.53315	1.38887		139	-1	-1.449	10.005	1.87895		113	-13	0.152	11.2232	2.17291
348	1	0.026	3.90487	0.92471		145	22	-15.183	0.48539	0.92509		116	-12	-4.509	2.85725	1.61822		116	61	-12.858	8.47667	1.137			215	1	1.299	0	0.79231		185	-2	1.529	6.492	1.36599		139	0	-1.89	14.3373	1.80265		113	-13	0.959	10.9925	2.15842
348	2	-0.2	4.5535	0.89057		145	23	-16.256	5.55112e-17	0.89878		116	-13	-4.927	1.99869	1.59829		116	63	-13.547	5.005	1.04102			218	-2	0.302	0	1		185	-3	2.204	5.40493	1.34262		139	1	-2.003	15.9218	1.77304		113	-14	1.975	10.6075	2.13835
348	3	-0.284	5	0.87131		171	1	0.861	-4.54747e-13	1.5		116	-14	-5.067	1.61803	1.58959		116	63	-13.548	5	1.04102			218	-2	0.302	0.21133	0.99597		185	-7	5.375	0	1.22076		139	1	-2.096	16.335	1.76525		113	-14	2.09	10.3061	2.13312
348	3	-0.284	5.005	0.87131		171	3	1.269	4.97409	1.42052		116	-17	-5.355	0.63793	1.53872		116	63	-13.624	4.61449	1.03251			218	-2	-0.194	0	0.98565		188	-1	0.327	0	1.5		139	1	-2.109	16.3392	1.76387		113	-14	2.206	10.005	2.12731
348	4	-0.422	5.74158	0.82828		171	-2	-1.277	2.17032	1.32501		116	-23	-5.559	0.43169	1.46093		116	63	-12.897	2.80161	0.9959			245	0	-0.075	0	1		188	-1	0.327	1.30679	1.48092		139	3	-2.14	15.6381	1.73419		113	-14	2.207	10	2.12731
348	5	-0.939	5.005	0.79512		171	-6	-4.721	1.92293	1.24734		116	-24	-5.668	0.29238	1.44534		116	63	-12.884	2.77246	0.99528			245	0	-0.075	1.62774	0.96892		188	-2	-0.64	3.31789	1.44469		139	5	-4.099	11.6476	1.64869		113	-15	2.759	8.55794	2.10596
348	5	-0.943	5	0.79512		171	-7	-6.073	1.4724	1.21639		116	-24	-5.65	0.31382	1.43463		116	63	-11.693	0	0.93641			245	0	-0.257	2.22045e-16	0.93264		188	-2	-1.215	3.93992	1.43013		139	6	-3.944	10.005	1.61422		113	-18	4.424	5.56557	2.05993
348	7	-2.395	2.9348	0.72381		171	-7	-6.16	1.45871	1.21448		116	-25	-5.485	0.30119	1.42115		141	0	-0.042	0	2.5			273	0	-1.563	-4.54747e-13	1		188	-6	-4.284	5.29571	1.35765		139	6	-3.944	10	1.61422		113	-22	7.327	0	1.97222
348	9	-3.312	1.80339	0.67555		171	-12	-10.938	0.71243	1.10299		116	-38	-2.78	1.83852	1.22796		141	0	-0.042	5	2.44888			273	0	-1.44	2.09631	0.95952		188	-7	-4.531	5.59635	1.34532		139	9	-3.461	4.89913	1.53155		120	0	-0.131	0	2.5
348	9	-3.502	1.4463	0.65781		171	-15	-15.668	0	0.99943		116	-42	-1.314	2.41303	1.15309		141	0	-0.042	5.005	2.44888			273	0	-1.326	3.72101	0.9267		188	-13	-5.815	9.23406	1.22998		139	12	-3.575	0	1.44897		120	0	-0.131	5.45132	2.44427
348	11	-4.744	0	0.59033		180	2	0.98	0	1.5		116	-44	-0.422	3.59179	1.11242		141	0	-0.042	5.11078	2.44746			273	0	-1.337	3.98062	0.92106		188	-13	-5.62	9.29963	1.22549		147	0	0.19	-4.54747e-13	2		120	-1	-0.208	5.93927	2.43332
354	1	0.996	0	1		180	2	0.98	3.44904	1.44965		116	-45	0.251	4.66967	1.07637		141	-1	-1.668	11.0261	2.3623			273	2	0.995	4.94688	0.85324		188	-16	0.358	6.9024	1.10467		147	1	-2.734	6.56406	1.90562		120	-4	0.134	7.45841	2.39559
354	1	0.996	0.01233	0.99976		180	2	0.613	3.85124	1.44149		116	-45	0.361	4.36877	1.06886		141	-4	-6.107	19.6831	2.22106			273	2	1.215	5.0498	0.84531		188	-17	0.835	6.63545	1.09347		147	4	-4.597	5.77201	1.85413		120	-9	0.367	8.72088	2.34314
354	1	1.001	0	0.99951		180	2	-0.425	4.93755	1.41893		116	-45	0.511	3.57668	1.05336		141	-4	-6.224	19.8843	2.21734			273	2	1.422	5.14944	0.83743		188	-18	3.397	5.23767	1.03497		147	5	-4.922	5.76157	1.846		120	-11	0.21	8.52533	2.31911
371	0	0.577	0	1		180	2	-0.461	5	1.41782		116	-44	0.981	2.31647	1.02731		141	-4	-6.275	19.995	2.21533			273	4	1.955	0.95717	0.74354		188	-19	4.441	4.8025	1.01079		147	5	-4.974	5.76156	1.8448		120	-16	0.013	5.51134	2.26186
371	0	0.577	0.01967	0.99962		180	2	-0.464	5.005	1.41782		116	-44	0.64	0	0.98301		141	-4	-6.282	20.01	2.21533			273	4	1.963	0.75394	0.73848		188	-19	4.536	4.73665	1.00838		147	9	-6.964	5.78889	1.79327		120	-21	0.714	1.35499	2.18708
371	0	0.547	0.84407	0.98386		180	2	-1.331	6.5362	1.38186		121	1	2.372	0	2		141	-4	-6.402	20.2659	2.21067			273	3	1.998	1.11022e-16	0.71976		188	-17	13.553	0.09258	0.81218		147	22	-10.994	7.97475	1.6044		120	-22	1.016	0.71996	2.17363
371	0	-0.049	1.11022e-16	0.96022		180	1	-1.22	6.41393	1.37346		121	1	2.372	2.15907	1.97415		141	-6	-7.078	21.7337	2.18185			286	-1	0.378	0	1		188	-17	14.188	2.77556e-17	0.79767		147	24	-11.325	7.59474	1.58028		120	-23	1.278	0	2.1582
396	1	1.38	-4.54747e-13	1		180	0	-0.805	5.005	1.32848		121	1	2.09	4.70208	1.94316		141	-6	-7.529	22.6568	2.16267			286	-1	0.378	0.68432	0.98693		195	-1	-0.188	0	1.5		147	25	-11.486	7.42394	1.56473		135	0	-1.886	0	2.5
396	1	1.135	5	0.90231		180	0	-0.803	5	1.32848		121	1	2.063	5	1.93951		141	-7	-7.892	23.1676	2.1502			286	-1	0.352	0.87879	0.98315		195	-1	-0.188	5.48238	1.41996		147	25	-11.587	7.25431	1.55936		135	0	-1.886	3.30656	2.4662
396	1	1.134	5.005	0.90231		180	-1	-0.622	4.38418	1.31324		121	1	2.063	5.005	1.93951		141	-8	-8.26	23.7617	2.13573			286	-1	1.327	1.11022e-16	0.95773		195	-1	-0.165	6.86903	1.39887		147	27	-12.183	6.06861	1.52585		135	3	-4.008	1.04324	2.42366
396	1	1.068	5.18734	0.89681		180	-6	1.414	0.17349	1.19985		121	1	1.976	5.97353	1.92395		141	-9	-8.764	24.881	2.10275			328	-2	0.935	0	1		195	-2	-0.414	5.69612	1.37862		147	28	-12.292	5.92933	1.52285		135	8	-6.875	0	2.36419
396	1	1.138	5.76603	0.8806		180	-6	1.495	0	1.19535		121	0	2.45	11.3165	1.83664		141	-20	-10.562	31.2915	1.9181			328	-2	0.935	0.48515	0.99074		195	-3	-0.916	3.57059	1.33962		147	34	-16.463	0	1.38535		232	0	0.144	0	2.5
396	1	1.179	5.89372	0.8769		205	0	-0.017	0	1.5		121	0	5.719	14.9511	1.75529		141	-20	-10.699	31.6838	1.90459			328	-4	-2.652	0.67705	0.91086		195	-3	-1.143	2.54453	1.32083		159	0	0.576	0	2		232	0	0.144	0.9683	2.4901
396	1	1.195	6.05077	0.87249		205	0	-0.017	5	1.427		121	0	9.679	19.995	1.645		141	-21	-10.938	31.6887	1.89218			328	-4	-3.031	0.66657	0.90195		195	-5	-1.688	0.78823	1.28612		159	0	0.576	1.39848	1.98326		232	0	0.208	2.38877	2.47536
396	1	1.214	6.34527	0.86411		205	0	-0.017	5.005	1.427		121	0	9.691	20.01	1.645		141	-22	-11.065	31.6849	1.88342			328	-5	-4.528	0.31924	0.86725		195	-5	-2.047	0	1.26836		159	0	0.568	1.70214	1.97955		232	0	0.233	2.76197	2.47148
396	2	1.441	5.005	0.82428		205	0	-0.017	5.02125	1.42668		121	0	9.711	20.0358	1.64441		141	-24	-11.54	31.5753	1.83873			328	-5	-5.343	5.55112e-17	0.84692		231	-1	-0.231	0	1.5		159	-2	-3.306	0.33027	1.92367		232	0	0.528	6.56436	2.43207
396	2	1.442	5	0.82428		205	0	0.02	5.25608	1.42195		121	0	10.74	21.4328	1.61297		141	-27	-12.139	31.7822	1.80108			334	0	0.829	0	1		231	-1	-0.231	0.04211	1.49939		159	-3	-4.387	0	1.90825		232	0	0.998	10	2.39591
396	3	1.946	2.02347	0.75608		205	0	-0.032	5.005	1.41535		121	1	8.748	21.0995	1.56951		141	-32	-13.51	31.5139	1.70827			334	0	0.829	0.5625	0.98926		231	-1	-0.034	4.1898	1.43874		173	0	-0.15	-4.54747e-13	2		232	0	0.999	10.005	2.39591
396	5	-0.406	0	0.66971		205	0	-0.033	5	1.41535		121	2	7.207	20.6047	1.53583		141	-33	-13.177	30.4967	1.67793			334	0	1.155	4.87461	0.90612		231	-1	-0.028	4.58162	1.43275		173	-1	-0.751	0	1.95166		232	0	1.046	10.3461	2.39119
433	1	-0.22	0	1		205	-1	-0.177	4.31314	1.40163		121	3	4.981	20.01	1.48798		141	-34	-13.146	29.4985	1.64966			334	0	1.339	6.83942	0.86538		231	-1	-0.029	4.61493	1.43225		176	-1	0.821	0	2		232	0	1.118	11.8394	2.37064
433	1	-0.22	2.13601	0.95922		205	-1	-0.401	3.26037	1.38075		121	3	4.925	19.995	1.48798		141	-35	-13.03	28.9189	1.63203			334	0	0.722	5.90987	0.83977		231	0	0.481	4.61588	1.42207		176	-1	0.821	2.41412	1.9711		232	0	1.14	11.8423	2.37026
433	1	-0.064	4.21761	0.91828		205	-3	-2.096	4.44089e-16	1.31888		121	3	3.849	19.7075	1.46432		141	-38	-12.441	26.7713	1.56736			334	0	0.694	5.87204	0.83862		231	0	0.54	4.61839	1.42082		176	-1	1.02	4.62821	1.94413		232	1	4.325	13.0362	2.31984
433	0	-6.609	1.7324	0.77686		211	0	1.234	0	1.5		121	5	1.088	19.0325	1.40368		141	-44	-10.208	22.1304	1.42392			334	2	-2.679	2.65128	0.73044		231	1	5.22	4.26649	1.34507		176	-1	1.158	5.90531	1.92843		232	1	4.4	13.071	2.31861
433	0	-9.029	0.61686	0.71709		211	0	1.234	4.93131	1.42801		121	5	0.626	18.9291	1.39212		141	-45	-10.187	21.4696	1.39998			334	3	-3.962	1.71514	0.69224		231	4	13.842	2.40569	1.20141		176	-1	1.491	9.45582	1.88435		232	1	5.868	14.1987	2.29261
433	0	-9.805	0.53793	0.69634		211	2	3.059	0.89351	1.35465		121	7	-2.056	17.6641	1.31446		141	-46	-9.925	20.2363	1.3603			334	3	-4.483	0.82132	0.6615		231	4	16.604	1.77346	1.15213		176	0	1.626	10	1.87491		232	1	9.603	16.8494	2.22748
433	-1	-10.455	1.11022e-16	0.66774		211	2	3.67	1.11022e-16	1.33696		121	7	-2.067	17.6583	1.31412		141	-46	-9.954	20.01	1.35379			334	4	-5.456	0	0.62618		231	5	17.95	1.44313	1.12556		176	0	1.627	10.005	1.87491		232	1	10.724	17.7812	2.20639
453	1	-0.174	-4.54747e-13	1		228	-1	-0.609	-9.09495e-13	1.5		121	8	-2.171	17.5821	1.31133		141	-46	-9.956	19.995	1.35379			351	2	-0.7	0	1		231	6	20.02	0	1.07846		176	3	2.491	13.4903	1.79541		232	1	11.412	18.2256	2.19441
453	1	-0.19	1.9068	0.96329		228	-4	0.56	1.3721	1.42454		121	8	-3.464	16.1519	1.26948		141	-47	-10.038	19.3744	1.33589			351	2	-0.7	0.5206	0.99006		241	0	-0.883	0	1.5		176	3	2.5	13.678	1.79106		232	1	11.865	18.5243	2.18644
453	1	-0.262	1.62315	0.95754		228	-7	1.889	1.23256	1.36748		121	8	-4.531	14.8603	1.23205		141	-48	-10.127	18.7992	1.31263			351	2	-1.142	3.03811	0.94094		241	0	-0.883	0.08184	1.49881		176	6	2.046	14.2823	1.74127		232	0	12.628	19.2157	2.17114
453	1	-0.342	0.40452	0.93354		228	-8	2.186	1.23066	1.35639		121	9	-6.452	11.9847	1.15302		141	-49	-10.387	17.011	1.26937			351	2	-1.399	5.18786	0.89795		241	-1	-0.63	0	1.49401		176	9	1.668	14.6589	1.68342		232	0	13.267	19.995	2.15622
453	1	-0.47	0	0.925		228	-15	6.177	0.31798	1.23703		121	10	-6.827	11.4544	1.1371		141	-52	-10.874	11.2165	1.13078			351	3	0.845	4.06768	0.84408		281	-2	-0.093	0	1.5		176	10	1.551	14.656	1.67327		232	0	13.279	20.01	2.15622
475	0	0.753	0	1		228	-15	6.434	0	1.22443		121	10	-7.023	11.0504	1.12574		141	-52	-10.939	9.69685	1.0909			351	4	2.607	3.16124	0.79961		281	-2	-0.093	2.36574	1.46546		176	15	0.065	14.8493	1.58126		232	1	15.482	22.6986	2.10447
475	0	0.753	2.43613	0.95349		230	0	-1.071	0	1.5		121	10	-7.179	10.7619	1.11799		141	-51	-8.904	5.05913	0.96676			351	4	3.661	2.1745	0.76652		281	-2	-0.161	4.57798	1.43238		176	17	-0.58	14.8039	1.53898		232	1	17.299	26.0884	2.04647
475	0	0.604	5	0.90289		230	0	-1.071	0.69727	1.48982		121	10	-7.945	9.58229	1.08299		141	-51	-8.892	5.03127	0.96593			351	4	4.785	1.74949	0.73829		281	-3	-0.201	5.96512	1.41057		176	20	-1.023	14.6574	1.47827		232	1	17.885	27.0961	2.02849
475	0	0.604	5.005	0.90289		230	1	-0.246	4.72633	1.42671		121	11	-9.991	6.62658	0.99566		141	-51	-8.876	5.005	0.96509			351	5	6.973	0.89857	0.68097		281	-4	-0.623	10	1.34605		176	23	-1.844	14.3249	1.42835		232	1	18.39	27.7794	2.01534
475	0	0.602	5.03085	0.90219		230	1	-0.193	5	1.42244		121	11	-10.968	5.005	0.94669		141	-51	-8.874	5	0.96509			351	5	7.377	0.87853	0.67073		281	-4	-0.623	10.005	1.34605		176	27	-3.785	13.3714	1.33096		232	1	22.97	35.5616	1.87461
475	0	0.576	5.31686	0.89437		230	1	-0.192	5.005	1.42244		121	11	-10.971	5	0.94669		141	-51	-8.687	4.67727	0.95729			351	5	7.677	0.86851	0.66314		281	-4	-0.852	12.1891	1.29846		176	27	-3.847	13.3493	1.32845		232	1	23.967	36.9763	1.84622
475	0	1.089	5.81515	0.87458		230	2	0.462	8.37943	1.35296		121	11	-11.756	3.69933	0.91621		141	-51	-7.89	3.00108	0.92073			351	6	8.191	0.89823	0.64874		281	-5	-0.952	13.4416	1.26784		176	27	-5.857	13.2709	1.28637		232	0	23.852	34.9065	1.80891
475	1	2.409	6.94335	0.82063		230	4	3.807	6.96474	1.25826		121	11	-9.547	2.41309	0.86455		141	-51	-6.477	4.44089e-16	0.85368			351	6	8.774	0.85492	0.63281		281	-6	-0.752	14.8115	1.23505		176	23	-6.718	10.4053	1.16935		232	-2	23.893	29.3125	1.70512
475	0	1.915	5.86927	0.78483		230	5	4.624	6.6584	1.23381		121	11	-9.202	2.24511	0.85641		143	0	-0.297	-4.54747e-13	2.5			351	6	8.814	0.90197	0.6243		281	-6	-0.715	14.9484	1.23153		176	22	-6.91	10.005	1.14834		232	-4	24.028	26.1484	1.64115
475	0	1.653	5.26035	0.76506		230	7	6.556	6.08203	1.17392		121	11	-6.845	0.41295	0.79347		143	0	-0.312	1.50395	2.48458			351	4	8.89	0	0.58712		281	-6	-0.677	15.0223	1.22964		176	22	-6.913	10	1.14834		232	-4	24.045	25.8101	1.63414
475	0	1.518	5.005	0.7563		230	7	7.331	5.80708	1.15095		121	11	-5.925	0	0.76855		143	-1	-0.533	5	2.4479			352	0	0.465	0	1		281	-4	3.752	12.0355	1.10479		176	19	-7.598	8.57309	1.09117		232	-4	24.045	25.7769	1.63341
475	0	1.515	5	0.7563		230	8	8.797	5.005	1.10811		125	0	0.084	0	2		143	-1	-0.533	5.005	2.4479			352	0	0.465	3.92468	0.92507		281	-4	3.789	11.8734	1.09955		176	16	-7.979	7.16649	1.02934		232	-8	23.881	20.01	1.50655
475	0	0.81	3.66804	0.72196		230	8	8.807	5	1.10811		125	0	0.084	0.55332	1.99338		143	-1	-0.549	5.26006	2.44438			352	-1	1.495	4.70929	0.89736		281	-4	3.432	10.005	1.0537		176	15	-8.114	6.81277	1.01617		232	-8	23.88	19.995	1.50655
475	0	-0.117	1.48665	0.66616		230	11	12.991	2.71117	1.01362		125	1	-0.091	4.34341	1.94544		143	-2	-4.178	17.5709	2.27079			352	-2	-0.694	5.04301	0.8481		281	-4	3.431	10	1.0537		176	14	-8.351	5.33182	0.9757		232	-9	23.865	19.4692	1.4943
475	0	-0.87	0.95887	0.6435		230	11	13.925	2.11207	0.99036		125	1	-0.142	5	1.93699		143	-2	-4.533	19.5118	2.24262			352	-2	-0.83	4.92411	0.84426		281	-3	3.138	8.46554	1.02453		176	11	-12.952	0	0.83079		232	-10	23.472	17.3887	1.44808
475	0	-1.971	0.18877	0.60974		230	12	14.567	1.44839	0.96765		125	1	-0.142	5.005	1.93699		143	-2	-4.624	19.995	2.23554			352	-1	-3.606	2.99372	0.77195		281	-3	2.854	6.59524	0.98859		185	-1	-1.328	0	2		232	-12	22.724	16.0562	1.39909
475	0	-2.131	2.77556e-17	0.60332		230	14	15.832	0	0.91404		125	3	-0.496	9.54112	1.86042		143	-2	-4.627	20.01	2.23554			352	-1	-5.628	1.54965	0.7152		281	-2	2.66	1.89441	0.89488		185	-1	-1.328	9.1025	1.89102		232	-12	22.361	15.5474	1.37933
490	0	0.528	-9.09495e-13	1		270	0	1.247	-4.54747e-13	1.5		125	7	-0.827	19.995	1.67379		143	-2	-4.779	20.823	2.2236			352	0	-6.903	0.48076	0.67221		281	-1	2.655	0.58352	0.86605		185	-1	6.474	5.70036	1.78495		232	-13	22.377	15.0386	1.3654
490	0	1.024	1.83004	0.96064		270	0	0.474	0	1.47647		125	7	-0.827	20.01	1.67379		143	-2	-5.114	22.7053	2.19589			352	0	-7.347	0	0.65337		281	-1	2.679	0.2751	0.859		185	-1	6.767	5.80693	1.78084		232	-14	22.367	13.8267	1.32984
490	-1	1.629	3.134	0.9308		333	1	-0.948	-4.54747e-13	1.5		125	9	-0.987	25.0526	1.57667		143	-1	-5.554	25.0883	2.16011			353	-1	-0.649	0	1		281	-1	2.664	0	0.85241		185	-2	9.833	6.85888	1.73868		232	-15	23.503	12.5616	1.28356
490	-2	2.302	5	0.88444		333	1	-0.947	1.74622	1.47449		125	10	-1.097	26.5587	1.54696		143	0	-7.117	28.9119	2.09784			353	-1	-0.649	3.56302	0.93197		288	0	0.452	0	1.5		185	-2	9.681	5.71977	1.72351		232	-16	23.89	11.9272	1.26362
490	-2	2.304	5.005	0.88444		333	1	-0.878	3.28097	1.45111		125	10	-1.09	26.9883	1.53832		143	0	-7.518	29.662	2.08411			353	-2	-1.69	6.01492	0.87292		288	0	0.452	0.39957	1.49417		185	3	11.617	4.35897	1.65833		232	-16	24.191	11.5681	1.24998
490	-3	2.517	5.59496	0.86422		333	0	-2.445	3.86368	1.42264		125	10	-1.287	26.4909	1.52701		143	0	-7.532	29.6965	2.08354			353	-1	-1.384	6.76842	0.85371		288	0	0.451	0.41717	1.49391		185	7	10.512	2.06287	1.59042		232	-18	25.182	10.005	1.19101
490	-2	2.606	5.50934	0.85977		333	-3	-6.877	5	1.34515		125	11	-2.064	25.0157	1.49275		143	0	-9.556	33.7581	2.01425			353	-1	-1.099	7.49496	0.83525		288	1	0.017	6.42674	1.40558		185	11	9.621	0	1.523		232	-18	25.185	10	1.19101
490	-2	2.641	5.005	0.84125		333	-3	-6.896	5.005	1.34515		125	12	-2.961	22.4123	1.43709		143	0	-10.04	34.7153	1.99754			353	-1	-1.648	6.50461	0.8097		288	-3	0.594	3.93438	1.33839		203	-1	0.602	-4.54747e-13	2		232	-19	25.439	9.60062	1.17925
490	-2	2.641	5	0.84125		333	-3	-7.017	5.03615	1.34224		125	12	0.118	20.01	1.35972		143	0	-11.414	38.2694	1.93779			353	-2	-3.039	5.20876	0.76772		288	-5	0.45	1.7991	1.28823		203	-1	-0.095	4.20694	1.94844		232	-24	27.831	5.56335	1.0584
490	1	2.863	1.77802	0.75148		333	-3	-7.354	5.14303	1.33314		125	12	0.137	19.995	1.35972		143	0	-11.614	37.9711	1.93154			353	-2	-3.19	5.06031	0.76287		288	-8	-0.23	2.22045e-16	1.23306		203	-1	-0.709	0	1.89652		232	-26	27.911	3.82145	1.0076
490	1	2.498	1.22207	0.73451		333	-3	-7.77	5.32701	1.32086		125	12	0.283	19.8813	1.35592		143	0	-12.476	32.6548	1.84506			353	-2	-3.261	5.03933	0.76117		307	-1	-1.711	-4.54747e-13	1.5		208	1	-1.298	0	2		232	-32	29.636	0	0.8808
490	2	1.391	0.60903	0.69913		333	-4	-7.963	5.39156	1.31517		125	12	0.948	19.5421	1.34007		143	0	-12.716	31.2055	1.82069			353	-2	-4.846	4.63863	0.72374		307	-1	-1.876	8.4139	1.37523		208	1	-1.298	9.61599	1.88487		263	-1	-0.294	0	2.5
490	2	1.092	0.50618	0.68955		333	-4	-8.007	5.41567	1.31377		125	12	1.428	19.2991	1.32862		143	0	-13.033	30.1107	1.80147			353	-2	-5.31	4.44456	0.71185		307	-2	-1.476	9.10343	1.36182		208	1	-1.305	10	1.88007		263	-1	-0.294	2.56735	2.47375
490	3	1.31	0.39186	0.67496		333	-5	-9.11	6.14028	1.27788		125	12	1.721	19.0913	1.32103		143	0	-13.457	28.7491	1.77735			353	-2	-5.546	4.31564	0.70545		307	-2	-0.868	10	1.34314		208	1	-1.305	10.005	1.88007		263	-1	-0.549	4.54191	2.45308
490	3	1.542	0.26877	0.664		333	-5	-9.222	6.18123	1.27444		125	11	2.313	18.5974	1.30425		143	0	-13.707	27.8931	1.76189			353	-2	-5.915	3.87787	0.69162		307	-2	-0.864	10.005	1.34314		208	0	-1.352	12.7331	1.83536		263	-2	-0.739	7.02834	2.42682
490	3	1.626	0.27553	0.66083		333	-5	-9.627	5.66862	1.25852		125	11	2.542	18.4223	1.29758		143	0	-13.857	27.2226	1.74914			353	-3	-6.621	1.73513	0.63488		307	-4	0.644	12.2274	1.28145		208	0	-1.38	13.2966	1.82581		263	-2	-0.823	6.95512	2.42527
490	3	2.208	0	0.64311		333	-5	-9.98	5.005	1.24003		125	10	3.665	17.0866	1.25177		143	-1	-14.737	25.0581	1.70787			353	-3	-6.691	1.56097	0.62987		307	-4	3.699	10.005	1.19771		208	-2	0.005	12.1798	1.77116		263	-4	-4.527	5.47031	2.37471
496	-1	-0.024	0	1		333	-5	-9.983	5	1.24003		125	9	3.907	16.4538	1.23354		143	-1	-15.35	23.4738	1.67764			353	-3	-7.529	0	0.58379		307	-4	3.706	10	1.19771		208	-3	1.593	11.0448	1.73266		263	-5	-4.853	5.31714	2.3703
496	-1	-0.024	4.29412	0.91802		333	-6	-10.193	4.60348	1.2316		125	9	4.174	15.815	1.21413		143	-1	-15.579	22.8377	1.66526			357	-1	-2.187	-4.54747e-13	1		307	-5	5.363	8.79416	1.16177		208	-4	2.055	10.6594	1.72077		263	-6	-7.042	4.70772	2.34358
496	-2	0.151	5	0.89693		333	-10	-14.118	0.90845	1.12146		125	8	4.172	15.2547	1.19699		143	-2	-16.759	20.4482	1.61485			357	-1	-2.177	0.13142	0.99746		307	-8	10.891	4.05473	1.0242		208	-4	2.821	10.0815	1.70325		263	-6	-7.596	4.52045	2.33706
496	-2	0.153	5.005	0.89693		333	-10	-14.343	0.67705	1.11536		125	5	4.866	12.1292	1.09643		143	-2	-16.951	20.01	1.60585			357	-1	-1.859	1.76314	0.96402		307	-9	12.146	3.33844	0.99522		208	-4	2.876	10.005	1.70159		263	-6	-9.289	4.14874	2.31803
496	-3	0.523	6.49744	0.83653		333	-10	-15.074	0	1.09744		125	5	5.034	10.636	1.05815		143	-2	-16.958	19.995	1.60585			357	-2	-1.814	2.78668	0.94254		307	-9	12.728	2.92511	0.98124		208	-4	2.88	10	1.70159		263	-7	-14.143	2.29568	2.26105
496	-3	-0.325	6.54931	0.81213		339	0	-0.515	0	1.5		125	4	4.723	7.01488	0.96704		143	-2	-17.381	19.0317	1.586			357	-3	-1.886	5.74927	0.88031		307	-11	16.545	0	0.88225		208	-4	3.108	9.68719	1.6964		263	-7	-14.796	2.27631	2.25362
496	-3	-0.472	6.55563	0.80783		339	0	-0.515	1.98491	1.47102		125	4	4.688	6.56837	0.9547		143	-3	-18.15	17.2636	1.54941			357	-3	-1.78	7.23144	0.84655		315	1	0.184	0	1.5		208	-4	10.738	0	1.53084		263	-7	-14.977	2.27138	2.25157
496	-3	-0.879	6.45303	0.79554		339	-10	4.38	5	1.29641		125	4	4.657	6.50477	0.95283		143	-3	-18.228	16.3076	1.53083			357	-4	-0.43	5.19894	0.79448		315	1	0.184	4.87107	1.42889		210	1	-0.43	0	2		263	-9	-18.705	0	2.19816
496	-3	-2.221	6.17503	0.75505		339	-10	4.388	5.005	1.29641		125	4	4.281	5.005	0.91128		143	-4	-18.332	12.4979	1.45762			357	-4	0.259	3.40561	0.75203		315	0	-0.142	2.71704	1.39571		210	1	-0.43	0.07623	1.99909		266	1	0.581	0	2.5
496	-3	-2.517	6.00054	0.74447		339	-10	4.406	5.01585	1.2955		125	4	4.28	5	0.91128		143	-5	-18.173	6.61934	1.33995			357	-3	1.041	1.71195	0.70921		315	0	-0.209	2.20237	1.38763		210	-2	0.733	3.58063	1.9434		266	1	0.581	1.97153	2.47984
496	-4	-2.954	5.005	0.70408		339	-11	4.637	5.27434	1.28279		125	5	3.578	2.19229	0.85122		143	-5	-18.174	6.59582	1.33944			357	-4	1.954	1.05231	0.67754		315	0	-0.697	0	1.35292		210	-2	1.263	3.72002	1.93604		266	1	0.735	3.13211	2.4678
496	-4	-2.956	5	0.70408		339	-11	4.767	5.32539	1.2784		125	5	3.496	2.05898	0.84787		143	-5	-18.267	5.005	1.30597			357	-5	2.874	0	0.63801		319	0	-0.506	0	1.5		210	-3	2.895	3.73725	1.91529		266	1	1.362	9.826	2.39842
496	-4	-3.298	4.22043	0.67967		339	-13	5.805	5.62395	1.2396		125	5	2.683	0.74571	0.81477		143	-5	-18.267	5	1.30597			425	3	0.483	-4.54747e-13	1		319	0	-0.506	1.18354	1.48272		210	-3	3.267	3.69092	1.91053		266	2	1.395	9.11845	2.39083
496	-8	-4.288	0	0.54796		339	-13	5.818	5.6284	1.23915		125	5	2.594	0.39769	0.80675		143	-5	-18.325	4.02399	1.29016			425	3	0.461	2.3093	0.9558		319	0	-0.338	7.63175	1.3878		210	-3	5.378	3.76552	1.88414		266	2	1.479	7.98841	2.37832
497	1	-1.115	-4.54747e-13	1		339	-13	7.311	5.53408	1.20079		125	5	2.162	0	0.79375		143	-4	-17.514	2.05371	1.24758			425	2	0.515	2.25181	0.94664		319	0	-0.074	10	1.35024		210	-3	7.193	3.5294	1.86126		266	3	1.668	4.64128	2.34213
497	1	0.151	0.68142	0.95455		339	-14	9.259	5.33341	1.15309		126	2	-0.579	0	2		143	-3	-17.126	0.93633	1.22495			425	2	0.522	2.23634	0.9448		319	0	-0.074	10.005	1.35024		210	-3	8.487	3.37981	1.84485		266	3	1.919	2.4198	2.31778
497	1	1.01	0.51658	0.93732		339	-15	10.172	5.005	1.12489		126	2	-0.579	5	1.94014		143	-3	-17.284	1.11022e-16	1.20895			425	-1	0.188	1.05954	0.87818		319	0	0.039	11.0185	1.32862		210	-3	11.071	2.8954	1.81153		266	3	1.93	2.34918	2.31692
497	1	1.282	0.46922	0.9318		339	-15	10.186	5	1.12489		126	2	-0.579	5.005	1.94014		164	0	0.592	0	2.5			425	-3	-0.207	0.17849	0.82301		319	1	0.414	11.7251	1.3014		210	-3	11.58	2.82076	1.80492		266	2	2.153	0	2.28684
497	1	2.281	1.11022e-16	0.90818		339	-17	11.994	4.34954	1.08208		126	2	-0.579	5.13706	1.93802		164	0	0.592	0.35212	2.4964			425	-4	-0.11	2.77556e-17	0.81616		319	2	0.592	12.0276	1.28973		210	-3	15.878	2.46426	1.74946		278	-1	0.577	0	2.5
498	0	-0.787	-4.54747e-13	1		339	-19	17.74	2.37418	0.96146		126	3	-1.38	5.23333	1.92062		164	-1	0.512	1.11995	2.4885			443	0	1.365	0	1		319	3	0.869	12.4589	1.2686		210	0	22.077	0.78967	1.65451		278	-1	0.577	1.24542	2.48727
498	0	-0.943	1.92822	0.93309		339	-22	24.144	1.7575	0.82322		126	5	-3.062	5.005	1.88287		164	-1	0.511	5	2.4487			443	0	1.365	5.81523	0.88898		319	3	1.102	12.7037	1.25561		210	4	28.372	0.34132	1.55374		278	-1	0.58	1.36577	2.48603
498	-1	-1.162	0.77259	0.90629		339	-24	25.375	1.76957	0.7809		126	5	-3.099	5	1.88287		164	-1	0.511	5.005	2.4487			443	0	1.589	5.47528	0.88052		319	4	1.291	12.848	1.24624		210	5	30.686	0	1.51313		278	0	6.048	0	2.42778
498	-1	-1.28	0.47063	0.89936		339	-26	26.574	1.721	0.73036		126	5	-3.39	4.96062	1.87782		164	-1	0.511	8.02914	2.40789			443	0	2.053	3.90049	0.84597		319	5	1.973	13.4921	1.20706		218	-1	-1.255	0	2		297	-1	2.318	0	2.5
498	-1	-1.397	0	0.88924		339	-27	27.696	1.31784	0.68735		126	9	-7.363	4.52067	1.80503		164	-1	0.505	8.82926	2.39696			443	-2	2.854	8.88178e-16	0.75351		319	5	2.357	14.0535	1.19168		218	-1	-1.255	1.30668	1.98436		297	-1	2.318	8.67783	2.41128
508	1	0.221	0	1		339	-28	28.325	1.33154	0.66665		126	10	-8.603	4.16357	1.78279		164	-1	0.615	9.94698	2.38156			448	-1	1.763	0	1		319	5	2.602	13.9085	1.18495		218	-2	-1.322	3.64693	1.95524		297	-1	2.517	10	2.39726
508	1	0.221	0.35067	0.99331		339	-26	29.081	0.43842	0.62714		126	11	-9.713	3.96763	1.76294		164	-1	0.812	11.7129	2.35707			448	-1	1.763	3.0273	0.9422		319	6	3.623	13.1318	1.15544		218	-2	-1.279	5.5877	1.93147		297	-1	2.518	10.005	2.39726
508	1	0.143	1.10204	0.97864		339	-26	29.541	0	0.60426		126	11	-9.771	3.95379	1.7619		164	-1	0.945	13.7635	2.32848			448	-1	1.724	3.50996	0.9326		319	6	4.358	12.6099	1.13425		218	-4	-2.99	4.42983	1.8983		297	-1	2.924	12.7022	2.35987
508	0	-5.131	0.38689	0.8738		364	1	-0.097	0	1.5		126	20	-17.355	1.81483	1.61242		164	-1	1.691	14.2295	2.31615			448	-3	2.716	2.79998	0.88763		319	6	4.43	12.5653	1.13216		218	-7	-7.001	0	1.81231		297	-1	3.397	17.412	2.29417
508	0	-6.816	0	0.83665		364	1	-0.097	0.00505	1.49993		126	20	-17.359	1.81259	1.61233		164	0	7.411	17.532	2.22299			448	-3	2.736	2.78552	0.88682		319	6	5.33	11.9653	1.10502		225	-2	2.856	-4.54747e-13	2		297	0	2.755	16.43	2.27476
519	1	-1.21	0	1		364	1	0.109	2.27697	1.46644		126	21	-18.162	1.36209	1.58854		164	0	7.474	17.5724	2.22189			448	-6	3.941	0.95348	0.81795		319	7	6.947	10.9197	1.05709		225	-2	2.853	7.71855	1.90743		297	0	2.498	16.052	2.26716
519	1	-1.21	0.29067	0.99445		364	1	1.536	0	1.42639		126	22	-19.196	0.72543	1.56553		164	3	8.533	19.7256	2.16191			448	-7	4.872	0	0.78128		319	7	7.415	10.005	1.03178		225	-2	2.833	10	1.87916		297	4	-1.207	10.9668	2.16373
519	1	-1.109	1.60023	0.96928		365	-1	-0.793	0	1.5		126	25	-21.646	0	1.51226		164	4	8.723	19.995	2.15029			455	-1	-1.616	0	1		319	7	7.418	10	1.03178		225	-2	2.833	10.005	1.87916		297	4	-1.874	10.005	2.14448
519	0	-1.432	1.35007	0.94784		365	-1	-0.793	0.6841	1.49001		134	-1	-0.692	-4.54747e-13	2		164	4	8.733	20.01	2.15029			455	-1	-1.616	0.48023	0.99083		319	7	7.673	9.50146	1.02124		225	-2	2.817	11.8983	1.84812		297	4	-1.877	10	2.14448
519	0	-1.571	1.31486	0.94056		365	-1	-0.785	0.76112	1.48858		134	-1	-0.366	1.94945	1.97616		164	7	9.602	21.2457	2.09676			455	-1	-1.462	1.88176	0.96367		319	7	8.293	8.42732	0.99726		225	-2	2.777	12.9981	1.82975		297	6	-4.33	6.46121	2.08982
519	-2	-2.585	1.10295	0.89309		365	0	-0.618	2.01671	1.46463		134	-4	1.186	4.44089e-16	1.93239		164	9	9.929	22.0915	2.06876			455	-2	-1.81	6.43312	0.87378		319	8	10.2	4.56771	0.91352		225	-3	2.909	15.5318	1.78635		297	7	-4.686	6.04636	2.0829
519	-2	-2.6	1.09034	0.89154		365	2	-0.263	3.62294	1.43516		154	1	-1.718	0	2		164	10	10.151	23.2921	2.04105			455	-3	-1.397	6.00068	0.84245		319	8	10.12	3.78642	0.89647		225	-3	3.019	17.1092	1.7591		297	7	-5.673	4.6635	2.06149
519	-3	-2.8	0.82909	0.88035		365	2	-0.012	4.11671	1.42219		154	1	-1.718	2.44373	1.97074		164	11	10.049	24.477	2.02117			455	-4	-1.125	5.72797	0.82366		319	9	10.307	3.08186	0.87786		225	-3	3.127	19.3057	1.72075		297	9	-9.368	0	1.99006
519	-4	-3.863	0	0.83819		365	2	-0.035	4.23523	1.41846		154	1	-1.45	4.06575	1.95078		164	11	9.946	25.2972	2.00583			455	-7	0.671	4.85757	0.74521		319	9	10.324	3.0107	0.87599		225	-3	3.262	19.995	1.70849		300	-1	0.116	0	2.5
520	1	-0.512	0	1		365	13	0.898	2.81906	1.25227		154	1	-1.344	4.74901	1.94235		164	12	9.871	25.8987	1.99541			455	-7	0.749	4.76348	0.73842		319	13	11.874	0.26589	0.77616		225	-3	3.265	20.01	1.70849		300	-1	0.116	3.20902	2.46719
520	1	-0.512	1.02339	0.98046		365	16	1.442	2.28623	1.20265		154	1	-1.33	5	1.93928		164	12	9.675	27.4622	1.96738			455	-7	0.792	4.68744	0.73301		319	13	11.984	5.55112e-17	0.76273		225	-3	3.447	20.937	1.69191		300	-4	4.098	4.44089e-16	2.40397
520	0	1.9	2.22045e-16	0.92607		365	16	1.497	2.25289	1.19972		154	1	-1.33	5.005	1.93928		164	13	9.509	28.1286	1.95504			455	-9	0.676	4.46723	0.68964		342	1	1.268	0	1.5		225	-3	3.775	22.4405	1.66475		314	-1	-0.452	0	2.5
524	2	0.771	0	1		365	20	2.167	2.1191	1.14323		154	1	-1.134	8.68693	1.88027		164	23	14.31	23.84	1.76845			455	-10	0.648	4.47043	0.67718		342	1	1.268	5.91534	1.41364		225	-2	6.708	20.7229	1.60266		314	-1	-0.452	3.50063	2.46421
524	2	0.771	5	0.90454		365	21	2.372	2.14488	1.11447		154	1	-0.926	11.9883	1.82614		164	29	16.763	21.3426	1.64742			455	-10	4.119	0	0.53921		342	1	1.063	6.43453	1.40516		225	-2	8.159	20.01	1.573		314	-1	-0.633	4.92201	2.44941
524	2	0.771	5.005	0.90454		365	28	2.236	1.07035	0.99292		154	5	-0.032	18.0132	1.70336		164	31	17.657	20.01	1.59001			472	0	-1.074	0	1		342	1	0.978	6.59497	1.40237		225	-2	8.189	19.995	1.573		314	-1	-0.519	7.09742	2.42671
524	2	0.771	5.5581	0.88951		365	30	1.923	0.78895	0.9606		154	5	0.035	18.7566	1.68666		164	31	17.667	19.995	1.59001			472	0	-1.074	5.86845	0.88796		342	1	0.89	7.48385	1.38849		225	-2	8.343	19.9194	1.56982		314	-1	-0.221	9.33725	2.40301
524	2	0.926	7.6195	0.83262		365	33	0.968	0.31862	0.89183		154	6	0.407	19.995	1.66235		164	41	20.69	15.4873	1.39088			472	2	1.004	0	0.75708		342	2	2.996	4.85446	1.33592		225	-2	9.992	18.9955	1.53458		314	0	-0.136	10	2.39597
524	2	0.799	7.85982	0.82295		365	34	0.596	0.16712	0.87275		154	6	0.412	20.01	1.66235		164	41	20.771	15.389	1.38559			474	0	0.743	-4.54747e-13	1		342	2	3.144	4.66824	1.33213		225	-3	11.347	18.1023	1.50384		314	0	-0.135	10.005	2.39597
524	2	0.687	8.07841	0.81485		365	34	0.531	0.20919	0.87027		154	6	0.457	20.1584	1.65941		164	45	21.549	13.3808	1.28801			474	0	0.647	4.2603	0.91751		342	2	3.686	3.89214	1.31702		225	-2	11.903	17.7653	1.49132		314	0	-0.082	10.4249	2.39014
524	3	0.5	6.98521	0.77383		365	34	0.114	0.36702	0.85578		154	8	0.88	22.717	1.59423		164	47	21.572	12.6149	1.25321			474	1	0.537	3.78227	0.90716		342	2	4.569	3.06036	1.2975		225	-2	13.153	16.3463	1.45102		314	3	-1.774	17.1182	2.28235
524	5	0.559	5.005	0.69535		365	36	-1.241	0.78082	0.8145		154	10	0.975	23.7578	1.56593		164	50	21.685	10.6389	1.17227			474	1	0.79	0	0.82957		342	2	5.454	2.57598	1.28109		225	0	16.421	12.3943	1.3464		314	4	-1.861	17.8988	2.26791
524	5	0.559	5	0.69535		365	36	-1.595	0.91778	0.80277		154	10	1.044	24.0865	1.55581		164	53	21.162	7.6446	1.07185			515	0	-1.208	0	1		342	5	6.451	0.38629	1.21933		225	0	17.389	10.6682	1.30447		314	5	-1.674	19.3821	2.24316
524	6	0.604	3.47756	0.64725		365	37	-2.008	1.21847	0.78648		154	15	0.454	27.8578	1.43667		164	54	21.123	6.90622	1.04604			515	0	-1.208	0.32213	0.99385		342	5	6.462	0.37125	1.21887		225	0	17.737	10.005	1.2882		314	5	-1.639	19.995	2.23261
524	8	1.069	0	0.54009		365	37	-4.678	0.37143	0.72393		154	16	-1.008	24.6309	1.36443		164	54	21.199	6.42839	1.03196			515	0	-1.106	1.53811	0.97028		342	5	6.505	0.19849	1.21539		225	0	17.739	10	1.2882		314	5	-1.638	20.01	2.23261
550	0	-1.357	0	1		365	37	-5.509	0	0.70264		154	16	-1.696	22.7153	1.32158		164	55	21.493	5.005	0.9926			515	1	-0.617	2.45376	0.94261		342	5	6.54	0	1.2117		225	1	18.209	9.10565	1.27146		314	7	-1.476	22.8678	2.18326
550	0	-1.357	1.67871	0.96795		407	2	0.441	-4.54747e-13	1.5		154	17	-1.808	21.1359	1.28823		164	55	21.494	5	0.9926			515	3	-0.243	4.39522	0.88998		349	-1	0.536	0	1.5		225	1	19.035	7.41987	1.24044		314	14	-1.14	33.295	2.00205
550	0	-1.36	5	0.90269		407	2	0.453	-1.73472e-18	1.49955		154	17	-2.166	20.01	1.2617		164	57	22.529	0	0.88601			515	4	0.267	4.56979	0.86877		349	-1	0.536	3.29234	1.45193		225	1	19.484	6.49482	1.22327		314	15	-0.683	34.7192	1.97364
550	0	-1.36	5.005	0.90269		409	1	-0.119	-9.09495e-13	1.5		154	17	-2.171	19.995	1.2617		203	2	-0.778	0	2.5			515	3	0.205	4.5253	0.86624		349	-2	1.225	5.07172	1.42239		225	1	19.443	4.24823	1.18489		314	17	-0.813	31.611	1.91652
550	0	-1.361	5.67499	0.88432		409	-1	-1.331	2.50065	1.4506		154	17	-2.576	18.7191	1.23121		203	2	-0.778	4.67425	2.45221			515	0	-1.571	3.10426	0.78306		349	-2	1.837	6.0326	1.40269		225	0	19.104	2.39888	1.14998		314	17	-0.785	30.7269	1.90063
550	0	-1.405	5.80103	0.88014		409	-2	-3.125	4.32086	1.40504		154	18	-3.872	14.8254	1.13867		203	2	-0.681	3.4283	2.43903			515	-1	-2.464	2.44954	0.75093		349	-3	2.187	6.51079	1.39255		225	0	18.968	1.73616	1.13785		314	17	-0.608	29.802	1.88334
550	-2	-1.063	5.17355	0.82691		409	-3	-3.693	5	1.38802		154	19	-3.952	14.2487	1.12235		203	2	-0.219	0	2.40258			515	-1	-2.565	2.38158	0.74738		349	-3	2.347	6.77629	1.38746		225	-1	18.486	0	1.10568		314	18	-0.593	29.7389	1.88204
550	-2	-1.054	5.14419	0.82424		409	-3	-3.697	5.005	1.38802		154	21	-4.37	11.3975	1.04083		208	1	1.339	0	2.5			515	1	-2.8	1.28995	0.70437		349	-16	8.329	7.41078	1.16715		245	0	0.657	0	2		314	19	0.159	26.7479	1.8238
550	-2	-0.989	5.005	0.81559		409	-3	-4.171	5.57091	1.36915		154	25	-5.081	6.49957	0.87905		208	1	1.339	5	2.44888			515	2	-2.831	0	0.65756		349	-16	8.558	7.45023	1.1584		245	0	0.657	3.81598	1.95431		314	22	0.971	23.584	1.75432
550	-2	-0.987	5	0.81559		409	-4	-5.17	6.56021	1.33706		154	26	-5.485	5.005	0.82271		208	1	1.339	5.005	2.44888			525	-1	0.092	0	1		349	-18	9.501	7.66478	1.12617		245	0	0.875	9.38696	1.88631		314	22	1.025	23.4051	1.75041
550	-2	-0.951	4.92222	0.81196		409	-5	-9.092	8.71347	1.24021		154	26	-5.486	5	0.82271		208	1	1.339	19.995	2.24664			525	-1	0.092	1.16167	0.97782		349	-18	9.624	7.43367	1.12123		245	0	0.969	10	1.87855		314	22	1.105	23.1103	1.74352
550	-4	-0.096	4.01296	0.76896		409	-5	-9.624	9.06843	1.22483		154	26	-5.542	4.79207	0.81659		208	1	1.339	20.01	2.24664			525	-1	0.15	2.2328	0.95704		349	-18	9.319	6.9959	1.11176		245	0	0.97	10.005	1.87855		314	25	0.473	20.01	1.67629
550	-4	0.207	3.59217	0.75395		409	-5	-9.61	5.005	1.13485		154	27	-5.757	3.43344	0.77908		208	1	1.339	24.4782	2.1824			525	-2	2.468	1.08583	0.90428		349	-18	9.046	6.67597	1.10425		245	0	1.148	11.1646	1.85929		314	25	0.47	19.995	1.67629
550	-5	0.601	2.63853	0.72342		409	-5	-9.61	5	1.13485		154	30	-6.059	0	0.67653		208	3	-1.084	24.833	2.13855			525	-2	5.609	2.22045e-16	0.8366		349	-18	8.357	5.65429	1.08196		245	-1	2.878	16.111	1.76782		314	25	0.443	19.8622	1.67333
550	-8	2.059	0	0.61598		409	-5	-9.593	0	1.0469		164	2	0.784	0	2		208	4	-2.669	25.2293	2.1102			529	-1	-0.258	0	1		349	-18	6.501	3.01148	1.02301		245	-2	3.487	17.4123	1.74285		314	25	0.231	18.9559	1.65123
568	1	-0.21	-4.54747e-13	1		415	0	0.091	-4.54747e-13	1.5		164	2	0.784	0.18999	1.99773		208	5	-4.663	25.3694	2.0746			529	-1	-0.258	1.95896	0.9626		349	-18	5.793	1.72714	0.99487		245	-3	5.147	19.995	1.68463		314	26	-0.108	18.4691	1.63478
568	1	0.668	0.69664	0.96905		415	0	0.187	1.62721	1.476		164	2	0.892	0.2477	1.99433		208	3	-8.156	23.4175	2.0061			529	0	-1.014	1.55192	0.92839		349	-19	5.688	0.81071	0.97619		245	-3	5.157	20.01	1.68463		314	27	-0.464	17.9123	1.61662
568	1	0.772	0.68399	0.96694		415	-1	0.833	4.44089e-16	1.44986		164	2	0.965	0.33592	1.99032		208	3	-8.687	22.749	1.99206			529	2	-1.446	1.42863	0.8973		349	-19	5.507	0	0.95622		245	-5	7.19	23.1752	1.61153		314	27	-0.558	17.8156	1.61247
568	-1	3.832	1.54504	0.89788		439	-2	0.001	0	1.5		164	1	1.392	0.31442	1.9757		208	2	-9.958	21.5413	1.96245			529	6	-2.937	0.05538	0.79531		366	-1	-0.089	0	1.5		245	-8	10.318	28.3295	1.48964		314	28	-1.189	16.8799	1.58517
568	-1	4.919	1.46964	0.87328		439	-2	0.001	5	1.427		164	-2	2.44	0.5468	1.94562		208	2	-10.669	20.8429	1.94447			529	6	-2.952	-6.93889e-18	0.79249		366	-1	-0.089	8.93155	1.36961		245	-8	11.425	30.1118	1.44808		314	31	-2.994	14.6917	1.51539
568	2	2.381	0	0.78538		439	-2	0.001	5.005	1.427		164	-2	2.768	0.53748	1.93424		208	1	-11.577	20.01	1.92279			532	0	0.824	0	1		366	-1	0.058	9.39075	1.3621		245	-8	11.521	30.2457	1.44481		314	31	-2.996	14.6891	1.51531
573	0	0.636	-4.54747e-13	1		439	-2	0.001	5.05807	1.42595		164	-5	4.512	0	1.90006		208	1	-11.593	19.995	1.92279			532	0	0.824	3.59602	0.93134		366	-1	2.692	7.78257	1.31386		245	-8	12.78	32.2552	1.39785		314	31	-3.004	14.5115	1.51156
573	0	0.411	3.64861	0.92931		439	-2	-0.014	5.005	1.42411		169	0	-1.358	0	2		208	-1	-15.542	16.3698	1.82766			532	0	0.821	3.96347	0.92335		366	-1	5.132	6.31049	1.26819		245	-10	11.138	29.4808	1.32405		314	31	-3.185	11.4844	1.45219
573	0	0.395	3.72857	0.92764		439	-2	-0.015	5	1.42411		169	0	-1.358	3.92517	1.953		208	-2	-16.964	15.2282	1.7955			532	0	0.819	3.98735	0.92283		366	-3	12.544	0.12989	1.109		245	-10	10.956	29.1276	1.31471		314	31	-3.208	10.5311	1.43323
573	0	0.765	4.42149	0.90965		439	-2	-0.016	4.99562	1.424		169	0	-1.407	0	1.90513		208	-2	-18.177	14.288	1.76881			532	0	0.82	4.01162	0.92231		366	-3	12.668	2.77556e-17	1.10574		245	-10	10.73	28.5568	1.30013		314	32	-3.236	10.005	1.42269
573	-1	0.876	4.55859	0.90486		439	3	-0.874	1.04763	1.33331		189	1	0.115	0	2		208	-3	-22.663	11.9621	1.68088			532	-2	1.271	7.54782	0.84464		370	-2	0.862	0	1.5		245	-10	10.654	28.2516	1.29258		314	32	-3.236	10	1.42269
573	-1	1.049	4.64933	0.89753		439	4	-1.055	0.10578	1.31063		189	1	0.115	5	1.94014		208	-3	-23.453	11.6712	1.66588			532	-1	1.421	6.51571	0.82173		370	-2	0.862	2.73903	1.46001		245	-10	10.535	26.796	1.26142		314	32	-3.352	7.83939	1.38967
573	-5	4.753	2.74184	0.77247		439	4	-1.067	0.02924	1.30884		189	1	0.115	5.005	1.94014		208	-3	-23.67	11.4633	1.6605			532	0	0.559	2.06887	0.72096		370	-1	0.824	4.6815	1.43054		245	-10	10.553	25.8333	1.24044		314	32	-3.386	7.48787	1.3842
573	-6	5.672	2.31383	0.74026		439	4	-1.072	-3.46945e-18	1.30821		189	1	0.115	6.94479	1.90911		208	-4	-24.984	9.9168	1.62388			532	0	0.446	1.23573	0.7007		370	-1	0.606	7.98394	1.38052		245	-10	10.563	25.6979	1.23747		314	32	-2.28	4.50451	1.33486
573	-10	6.645	0.78394	0.64783		457	1	0.578	-4.54747e-13	1.5		189	1	0.053	7.6344	1.89785		208	-5	-24.774	6.95594	1.56175			532	0	-0.154	0.98733	0.67853		370	-1	0.537	9.01124	1.36438		245	-10	10.68	24.0396	1.20038		314	30	0.695	0.15877	1.2435
573	-12	7.275	0	0.59709		457	1	0.697	2.4808	1.46355		189	1	0.064	7.88726	1.89371		208	-6	-24.762	6.26945	1.54594			532	1	-0.271	0.3197	0.65355		370	-1	0.391	10	1.34847		245	-10	10.65	23.1943	1.18119		314	30	0.814	0	1.23991
575	1	0.731	0	1		457	3	1.251	0	1.41553		189	1	0.091	8.16396	1.88919		208	-6	-24.748	5.05362	1.52034			532	1	-0.271	0.31613	0.65346		370	-1	0.39	10.005	1.34847		245	-9	10.692	21.7298	1.14756		317	-1	-0.074	0	2.5
575	1	0.731	0.73893	0.98589		525	1	0.237	0	1.5		189	1	0.122	9.40583	1.8688		208	-6	-24.743	5.005	1.51927			532	1	-0.199	0	0.64531		370	-1	0.39	10.007	1.34842		245	-9	10.657	20.8362	1.12621		317	-1	-0.074	1.12548	2.48849
575	3	0.48	5	0.89166		525	1	0.237	1.51118	1.47794		189	1	0.236	10.2963	1.85404		208	-6	-24.743	5	1.51927			542	-2	-0.226	0	1		370	1	-0.181	14.461	1.25235		245	-9	10.673	20.01	1.10635		317	0	-0.112	4.23481	2.45645
575	3	0.48	5.005	0.89166		525	1	0.671	5	1.42602		189	1	0.328	12.3316	1.82033		208	-8	-24.383	1.40541	1.45895			542	-2	-0.226	1.04736	0.98		370	1	-0.268	15.1783	1.2365		245	-9	10.674	19.995	1.10635		317	-1	-0.745	3.0267	2.43945
575	4	0.391	6.5102	0.84428		525	1	0.671	5.005	1.42602		189	1	0.318	12.5144	1.8172		208	-9	-24.549	0.54237	1.44419			542	-2	-0.152	2.22045e-16	0.95942		370	0	-1.033	14.7016	1.21615		245	-7	10.855	10.6472	0.87895		317	-2	-1.202	2.13726	2.42716
575	5	0.409	5.005	0.8006		525	1	0.892	6.77913	1.39036		189	1	0.304	12.7405	1.8132		208	-9	-24.638	0	1.43596			546	0	-1.34	-4.54747e-13	1		370	0	-3.437	13.0989	1.15059		245	-7	11.064	10.005	0.85962		317	-4	-1.927	0	2.39609
575	5	0.409	5	0.8006		525	1	0.966	8.08818	1.36367		189	3	0.168	17.6562	1.72671		229	0	-0.943	-4.54747e-13	2.5			546	0	-0.964	4.03627	0.92157		370	0	-4.308	12.1759	1.12097		245	-7	11.066	10	0.85962		347	-1	2.218	0	2.5
575	5	0.425	3.63688	0.77001		525	1	0.993	8.83762	1.34816		189	3	0.223	18.3916	1.7133		229	0	-0.984	1.79491	2.48161			546	-3	-1.396	8.78154	0.80532		370	-1	-6.304	10.3714	1.05725		245	-5	13.013	4.01339	0.7228		347	-1	2.218	9.68934	2.40094
575	3	2.788	0.26977	0.66569		525	0	0.767	11.6817	1.28652		189	3	0.199	19.995	1.68363		229	1	-0.952	2.12839	2.47805			546	-3	-0.92	7.03962	0.76573		370	-1	-6.797	10.005	1.04161		245	-4	13.529	0	0.62661		347	-1	2.163	10	2.3976
575	3	3.039	0	0.6558		525	0	0.383	12.7992	1.25837		189	4	0.199	20.01	1.68363		229	1	-0.685	4.2119	2.45508			546	-3	-0.733	6.73082	0.75757		370	-1	-6.804	10	1.04161		249	0	2.134	0	2		347	-1	2.163	10.005	2.3976
576	1	-0.966	0	1		525	0	0.245	12.9881	1.2523		189	4	0.191	20.5247	1.67399		229	2	-0.704	5	2.44649			546	-2	1.578	4.37439	0.67848		370	-1	-7.482	9.49576	1.02527		249	0	2.134	2.37859	1.97152		347	-1	1.89	11.5532	2.37595
576	1	-0.966	0.62486	0.98807		525	2	-1.448	15.0147	1.18346		189	5	0.192	21.8745	1.64558		229	2	-0.704	5.005	2.44649			546	-1	3.357	2.42565	0.61288		370	-1	-7.526	9.47146	1.0243		249	-4	6.935	2.15701	1.89239		347	-1	1.766	16.6189	2.30577
576	1	-0.951	1.41216	0.97291		525	2	-1.618	15.1696	1.17771		189	5	-0.172	22.1072	1.63477		229	2	-0.707	5.11397	2.44494			546	-1	4.44	0.88943	0.56291		370	-2	-9.753	8.75385	0.97937		249	-16	21.331	4.80481	1.65667		347	-4	4.662	18.1791	2.24707
576	1	-0.941	1.50108	0.97115		525	2	-1.872	15.4014	1.16907		189	5	-0.47	22.3653	1.62427		229	3	-0.324	10.6312	2.3669			546	-1	4.592	0.6759	0.55574		370	-2	-13.814	7.89143	0.89801		249	-18	24.268	4.96639	1.60851		347	-4	4.669	18.1827	2.24693
576	1	-1.068	2.35219	0.95439		525	3	-2.276	13.4842	1.11806		189	8	-2.491	23.971	1.56142		229	3	-0.286	11.0965	2.36009			546	-1	4.8	0.01417	0.53625		370	-2	-14.745	7.52521	0.87743		249	-18	24.484	4.97676	1.60534		347	-4	4.69	18.1929	2.24652
576	1	-1.1	0.43127	0.91614		525	5	-3.047	9.38078	1.0095		189	10	-4.108	24.7872	1.51308		229	5	1.893	13.2433	2.31132			546	-1	4.803	3.46945e-18	0.53582		370	-2	-14.746	7.52479	0.8774		249	-19	24.979	5.07607	1.5971		347	-4	4.934	18.195	2.24241
576	1	-1.123	5.55112e-17	0.90742		525	8	-3.988	5.005	0.87526		189	13	-6.806	25.8931	1.41894		229	6	2.846	13.2307	2.29548			556	0	0.329	0	1		370	-3	-16.647	7.22801	0.83606		249	-19	26.454	5.17019	1.57345		347	-4	5.336	18.1129	2.2349
577	0	0.945	-4.54747e-13	1		525	8	-3.989	5	0.87526		189	14	-6.922	25.9327	1.4154		229	7	4.284	13.0824	2.27158			556	0	0.329	1.92884	0.96317		370	-2	-16.807	6.18395	0.81029		249	-21	30.284	4.23762	1.51111		347	-5	5.484	18.0279	2.23085
577	0	0.959	0.32895	0.99369		525	9	-4.259	3.74421	0.84355		189	15	-8.101	26.2128	1.38163		229	8	5.364	13.4699	2.24748			556	0	0.334	2.92937	0.94359		370	-2	-17.313	5.45497	0.78975		249	-22	34.204	3.29737	1.45239		347	-12	10.626	16.364	2.10285
577	0	1.038	0.72224	0.98597		525	11	-4.806	4.44089e-16	0.7524		189	16	-8.961	26.3701	1.35662		229	14	10.643	16.385	2.12294			556	-1	0.785	8.01501	0.84207		370	-2	-17.86	4.5153	0.76426		249	-21	35.741	3.36332	1.42938		347	-14	13.305	15.3081	2.04596
577	0	1.379	0	0.97058		526	0	0.106	0	1.5		189	16	-9.057	26.3752	1.35408		229	16	11.906	16.0005	2.08787			556	-2	0.767	6.6983	0.80798		370	0	-20.011	1.37223	0.66856		249	-20	47.426	0.55404	1.24746		347	-19	17.924	13.6996	1.93653
580	-1	-0.735	0	1		526	0	0.106	0.70951	1.48964		189	17	-10.574	26.2425	1.31017		229	18	12.473	14.9346	2.05825			556	-2	1.214	6.06817	0.78803		370	1	-21.138	0.0113	0.6184		249	-21	48.363	0	1.22883		347	-24	22.521	11.9473	1.82527
580	-1	-0.735	0.45052	0.9914		526	0	0.117	2.36646	1.46534		189	18	-10.895	26.3126	1.29877		229	21	13.835	12.2461	1.98991			556	-2	1.266	5.3402	0.7716		370	1	-21.154	0	0.61782		250	-1	1.433	0	2		347	-24	22.924	11.8316	1.81543
580	-2	0.422	1.09046	0.9515		526	0	-0.068	5	1.42612		189	18	-11.132	26.3462	1.28936		229	21	13.848	12.2186	1.98931			556	-1	1.358	2.72477	0.71161		376	0	0.955	0	1.5		250	-1	1.433	2.75154	1.96706		347	-29	27.094	10.4506	1.71011
580	-3	0.493	1.10572	0.94852		526	0	-0.068	5.005	1.42612		189	16	-13.629	23.0146	1.19306		229	21	13.941	12.0045	1.98447			556	-1	1.314	1.3822	0.67966		376	0	0.955	1.3032	1.48097		250	-1	1.534	3.33785	1.95978		347	-30	27.625	10.2112	1.69592
580	-7	3.137	1.48102	0.84219		526	0	-0.149	6.15778	1.40307		189	16	-13.862	22.4705	1.17968		229	22	14.385	10.9512	1.95862			556	-1	1.597	2.22045e-16	0.64476		376	0	1.035	2.62086	1.46152		250	-1	2.4	6.33685	1.92158		347	-30	27.926	10.005	1.68574
580	-7	3.272	1.49128	0.8372		526	0	-0.351	6.97083	1.38581		189	17	-14.996	20.3736	1.12485		229	24	14.985	9.67993	1.92333			557	-1	1.128	-9.09495e-13	1		376	1	1.727	3.99927	1.43793		250	-2	3.163	8.34598	1.89489		347	-30	27.933	10	1.68574
580	-8	4.035	1.49892	0.81029		526	0	-0.403	7.15984	1.38176		189	17	-15.11	20.01	1.11547		229	27	15.392	7.29162	1.86106			557	-2	3.912	0	0.82656		376	2	3.322	10	1.34349		250	-3	0.751	8.3818	1.85923		347	-35	31.121	7.81026	1.603
580	-8	4.035	1.49885	0.81028		526	0	-1.454	9.43593	1.3307		189	17	-15.114	19.995	1.11547		229	28	15.661	6.36881	1.8364			563	-2	-0.304	0	1		376	2	3.323	10.005	1.34349		250	-4	-1.193	8.50007	1.8304		347	-38	33.55	6.33309	1.5406
580	-11	6.616	1.0699	0.72954		526	2	-3.334	8.97621	1.2781		189	17	-15.298	19.408	1.10025		229	28	15.711	6.16901	1.83094			563	-2	-0.304	1.95984	0.96258		376	2	3.444	10.4586	1.33362		250	-8	-6.22	8.96843	1.75106		347	-39	33.951	6.01166	1.52749
580	-13	7.859	0.90732	0.68312		526	5	-6.477	8.10413	1.17397		189	17	-15.696	18.4988	1.07602		229	29	15.743	6.00937	1.82695			563	-2	-0.349	1.95172	0.961		376	2	3.464	10.5453	1.33173		250	-10	-9.103	9.40903	1.70606		347	-40	34.379	5.68362	1.51232
580	-16	10.167	-1.11022e-16	0.57715		526	6	-7.011	7.86979	1.15643		189	18	-16.783	15.5114	0.99655		229	29	15.732	5.005	1.80586			563	-4	-1.91	1.18079	0.90574		376	2	2.31	10.005	1.3049		250	-10	-9.75	9.46718	1.69605		347	-41	34.915	5.37403	1.49501
589	2	-1.048	0	1		526	6	-7.049	7.85409	1.15533		189	18	-17.12	14.6601	0.97243		229	29	15.732	5	1.80586			563	-4	-1.933	1.16271	0.90463		376	2	2.299	10	1.3049		250	-13	-13.744	9.40848	1.63243		347	-47	38.29	4.23803	1.39198
589	2	-1.048	1.18241	0.97743		526	6	-8.934	6.75924	1.10483		189	18	-17.184	14.3077	0.96146		229	33	15.677	0	1.72508			563	-6	-3.289	0.27228	0.84536		376	2	1.882	9.80464	1.29745		250	-14	-14.676	9.3005	1.61554		347	-48	38.948	4.25718	1.37513
589	2	-1.05	1.2397	0.97631		526	6	-10.15	6.0598	1.07132		189	19	-17.229	11.3211	0.87916		237	0	0.783	0	2.5			563	-6	-3.303	0.23895	0.84362		376	1	0.499	9.16668	1.27272		250	-14	-15.507	9.30356	1.60179		347	-49	39.821	4.20874	1.34763
589	1	-1.189	1.78731	0.9645		526	6	-10.191	6.03691	1.07018		189	20	-17.116	10.3891	0.85185		237	0	0.783	0.64581	2.4934			563	-7	-3.464	5.55112e-17	0.83482		376	1	-0.199	8.90105	1.26048		250	-17	-19.321	9.09776	1.53761		347	-54	41.097	4.5561	1.27514
589	1	-1.755	3.64102	0.92592		526	6	-10.222	6.01322	1.06923		189	22	-16.761	6.9226	0.74222		237	0	0.721	3.84588	2.46057			579	1	-0.255	-4.54747e-13	1		376	1	-1.82	8.10139	1.23077		250	-17	-19.756	9.03883	1.52973		347	-51	38.502	2.91578	1.20773
589	1	-1.986	3.56483	0.92088		526	6	-10.281	5.93177	1.06671		189	22	-16.537	5.005	0.67778		237	-1	2.129	4.38728	2.44239			579	1	-0.353	2.34166	0.95436		376	1	-3.456	7.7317	1.20279		250	-16	-21.858	7.11903	1.48736		347	-50	37.09	2.01697	1.17098
589	1	-3.29	3.24107	0.89367		526	6	-10.608	5.35957	1.05063		189	22	-16.536	5	0.67778		237	-2	3.994	4.95772	2.41817			579	1	-0.062	3.70458	0.92573		376	1	-4.801	6.77455	1.17486		250	-15	-23.474	5.63917	1.45296		347	-47	33.066	0.23386	1.07988
589	0	-7.527	2.35427	0.80291		526	6	-10.805	5.005	1.04052		189	23	-16.47	4.43517	0.66282		237	-3	4.073	5	2.41705			579	2	0.247	4.74951	0.90363		376	1	-5.804	6.16858	1.15471		250	-15	-25.701	4.47834	1.41382		347	-46	32.658	0	1.06882
589	0	-7.88	2.26504	0.79456		526	6	-10.808	5	1.04052		189	23	-16.338	3.67646	0.64174		237	-3	4.082	5.005	2.41705			579	2	1.002	6.99103	0.85497		376	1	-5.84	6.1432	1.15392		250	-13	-28.412	3.40734	1.35887		354	0	-0.312	-4.54747e-13	2.5
589	-1	-10.813	1.56715	0.72484		526	6	-10.953	4.73926	1.03489		189	22	-15.168	0.68931	0.55381		237	-4	6.355	6.22437	2.37474			579	1	2.378	1.88317	0.74284		376	0	-8.766	4.03652	1.08908		250	-11	-29.811	2.89127	1.32814		354	2	-2.621	10	2.38753
589	-1	-10.836	1.56329	0.72426		526	7	-12.621	2.47777	0.9813		189	21	-14.777	0	0.53026		237	-6	9.644	9.85438	2.304			579	1	2.962	2.22045e-16	0.69598		376	0	-13.025	1.20279	0.99633		250	-6	-34.57	0	1.21091		354	2	-2.623	10.005	2.38753
589	-2	-12.774	1.20095	0.67525		526	6	-16.134	4.44089e-16	0.89771		190	2	-0.098	-4.54747e-13	2		237	-7	11.57	11.8095	2.26357			585	0	-1.372	0	1		376	0	-14.273	2.22045e-16	0.96295		254	0	-1.371	0	2		354	3	-3.64	12.1165	2.35298
589	-2	-14.116	0.4812	0.63606		541	1	0.722	0	1.5		190	2	-0.098	5	1.94014		237	-9	20.577	19.8748	2.08604			585	0	-1.372	0.57999	0.98893		381	1	0.19	-4.54747e-13	1.5		254	0	-1.371	5.87086	1.92971		354	3	-4.09	13.2569	2.33485
589	-3	-14.723	1.11022e-16	0.61467		541	1	0.722	3.0477	1.45551		190	2	-0.098	5.005	1.94014		237	-10	20.713	19.995	2.08317			585	0	-1.371	1.13065	0.97827		381	0	-0.385	5.51224	1.41554		254	1	-3.685	5.3971	1.89771		354	5	-5.099	15.4092	2.298
598	2	-1.094	0	1		541	1	0.726	3.50744	1.44864		190	2	-0.098	11.7401	1.8324		237	-10	20.73	20.01	2.08317			585	0	-1.552	4.04334	0.92093		381	-2	-1.478	8.32196	1.36199		254	1	-3.748	5.39711	1.89681		354	5	-5.316	15.8621	2.289
598	2	-1.094	0.04418	0.99916		541	1	0.552	5	1.42596		190	2	-0.24	12.5683	1.81837		237	-10	21.935	21.0747	2.05774			585	0	-1.297	3.58358	0.91033		381	-3	-2.744	10	1.32268		254	2	-5.326	5.09918	1.87351		354	11	-7.026	19.995	2.1827
598	2	-1.136	3.47903	0.93324		541	1	0.552	5.005	1.42596		190	2	-1.351	16.9916	1.74057		237	-11	24.186	23.513	2.00197			585	0	0.137	0.83047	0.84643		381	-3	-2.748	10.005	1.32268		254	5	-8.817	4.25403	1.82047		354	11	-7.032	20.01	2.1827
598	2	-1.219	3.55328	0.93091		541	0	0.114	8.75613	1.35002		190	1	-1.416	17.3402	1.7337		237	-15	27.432	23.1162	1.92558			585	0	0.709	0	0.82501		381	-4	-3.428	10.9058	1.29426		254	6	-11.461	3.91674	1.78006		354	14	-7.944	22.2135	2.12401
598	3	-2.152	3.67067	0.91097		541	0	-0.008	9.74289	1.32919		190	1	-1.443	17.4493	1.73133		237	-16	28.568	22.7724	1.89874			630	0	-0.507	0	1		381	-5	-3.777	11.5593	1.27194		254	7	-11.859	3.83388	1.77339		354	16	-9.169	23.6401	2.08202
598	3	-2.2	3.65353	0.90993		541	0	0.018	10.3893	1.31565		190	0	-3.25	17.1731	1.69287		237	-17	29.27	22.5322	1.88239			630	0	-0.507	3.36126	0.93583		381	-6	-4.206	12.2768	1.24087		254	10	-17.415	2.77065	1.6869		354	26	-15.178	30.7347	1.87787
598	3	-5.428	2.77704	0.84205		541	0	0.019	10.4074	1.31527		190	-2	-5.96	17.2402	1.63269		237	-18	30.444	21.9824	1.85624			630	0	-0.681	6.56145	0.87194		381	-6	-4.023	12.6607	1.22452		254	15	-25.286	3.73612	1.56242		354	26	-15.277	30.8054	1.8748
598	3	-8.335	1.62353	0.77543		541	0	0.174	11.5236	1.29151		190	-4	-9.584	17.5815	1.55441		237	-19	31.818	21.6802	1.82178			630	0	-0.681	6.96269	0.8635		381	-7	-4.101	12.5729	1.2158		254	15	-27.015	4.23079	1.5368		354	27	-15.677	31.0321	1.86255
598	3	-9.478	1.19139	0.74789		541	0	0.415	12.5783	1.26833		190	-5	-9.777	17.5938	1.55004		237	-21	33.809	21.2779	1.77415			630	0	-1.199	6.23978	0.84452		381	-7	-4.109	12.5491	1.2145		254	12	-28.595	2.76353	1.48958		354	26	-15.787	30.3816	1.84159
598	5	-12.028	0.10235	0.65707		541	0	0.442	12.6879	1.26576		190	-6	-10.344	17.3209	1.52781		237	-23	35.692	21.0587	1.73121			630	-2	0.784	0	0.69837		381	-7	-4.284	11.8907	1.19392		254	12	-28.874	2.70162	1.48281		354	25	-15.837	30.0134	1.83256
598	6	-12.343	0.08398	0.64617		541	1	0.997	14.5722	1.21626		190	-11	-12.111	15.4308	1.41017		237	-26	37.876	20.3798	1.66753			636	-2	0.723	-4.54747e-13	1		381	-8	-4.198	11.1391	1.16846		254	12	-29.04	2.58449	1.47773		354	18	-17.602	22.7965	1.6636
598	6	-12.531	0	0.64061		541	1	0.753	14.401	1.2087		190	-11	-12.021	15.0245	1.40088		237	-27	38.327	20.1563	1.65381			636	-2	0.334	5.95756	0.88563		381	-9	-4.07	10.4465	1.14509		254	12	-29.344	2.50837	1.47257		354	18	-17.662	22.3455	1.65262
617	0	-0.661	0	1		541	1	0.706	14.3672	1.20726		190	-12	-11.972	14.6427	1.39226		237	-27	38.443	20.01	1.64943			636	0	0.863	0	0.75711		381	-9	-4.184	10.005	1.13352		254	12	-31.977	1.99167	1.43285		354	16	-17.36	20.9712	1.61713
617	0	-0.661	2.96774	0.94334		541	2	-0.304	13.8935	1.17905		190	-12	-11.962	14.5078	1.38928		237	-27	38.455	19.995	1.64943			649	0	-0.892	0	1		381	-9	-4.185	10	1.13352		254	11	-35.974	2.22045e-16	1.36468		354	16	-17.253	20.01	1.59786
617	-1	0.243	2.13703	0.91837		541	4	-4.842	11.8501	1.05882		190	-14	-11.894	5.93724	1.20825		237	-30	40.715	17.1543	1.56426			649	0	-0.892	0.30636	0.99415		381	-10	-4.638	8.2422	1.09853		281	-1	0.349	0	2		354	16	-17.252	19.995	1.59786
617	-1	0.633	1.39301	0.90076		541	4	-5.04	11.7237	1.05293		190	-14	-11.812	5.005	1.1865		237	-35	45.148	13.2598	1.41645			649	0	-0.564	0	0.98471		381	-11	-5.499	5.81159	1.04802		281	-1	0.349	3.67861	1.95596		354	16	-17.162	19.1841	1.58146
617	-1	1.258	2.22045e-16	0.8684		541	4	-5.076	11.6969	1.0518		190	-14	-11.811	5	1.1865		237	-36	45.788	12.4926	1.38316			679	-1	-1.007	0	1		381	-11	-5.503	5.80471	1.04787		281	-1	0.496	1.3237	1.92575		354	16	-17.051	18.6726	1.57115
618	1	-0.902	-4.54747e-13	1		541	4	-5.804	11.1954	1.02982		190	-15	-11.469	1.12497	1.11742		237	-39	47.097	11.2515	1.32535			679	-1	-1.007	0.03589	0.99931		381	-15	-13.661	1.99025	0.86674		281	-2	0.631	0	1.90864		354	15	-17.027	18.4737	1.56718
618	1	-0.481	1.5668	0.96891		541	4	-7.094	10.3142	0.99044		190	-15	-11.315	0.45541	1.10512		237	-44	50.103	8.66572	1.18318			679	0	-1.627	0.42177	0.98344		381	-15	-13.687	1.9935	0.8661		294	0	1.415	0	2		354	14	-15.936	10.6158	1.41733
618	1	-0.264	2.63633	0.94759		541	4	-8.103	9.64335	0.95744		190	-16	-10.939	5.55112e-17	1.09422		237	-44	50.307	8.49046	1.17321			679	0	-2.576	0.73256	0.96146		381	-14	-14.28	0	0.81924		294	0	1.415	2.45321	1.97063		354	14	-16.485	10.005	1.39802
618	4	-1.155	0.47058	0.86839		541	5	-8.76	7.54962	0.89867		216	3	-0.323	0	2		237	-45	50.861	8.24508	1.14765			679	1	-3.014	0.93121	0.95054		385	0	1.648	0	1.5		294	0	1.638	3.36268	1.95927		354	14	-16.49	10	1.39802
618	4	-1.38	0.08171	0.8576		541	5	-8.935	5.005	0.82779		216	3	-0.323	4.24819	1.94914		237	-46	50.857	8.09644	1.1415			679	1	-4.204	1.46629	0.92338		385	0	1.648	1.17397	1.48286		294	-1	3.586	10	1.87456		354	10	-20.277	5.79071	1.29619
[truncated: 16,573 more rows]
[truncated: 56 more columns]

## Sheet: Fig 4e
SBR uncalendered top				CMC uncalendered top				SBR uncalendered mid				CMC uncalendered mid (excluding exposed graphite surfaces after scotch-tape delamination)				CMC uncalendered including exposed graphite surfaces after scotch-tape delamination			SBR calendered top				CMC calendered top				SBR calendered mid				CMC calendered mid				SBR - commercial top				CMC - commercial mid
[truncated: 22 more rows]

[truncated: 40 more sheets: Fig 5c, Fig 5d, Fig 6c, Fig 6e, Fig 6f, Fig 7a, Fig S2a, Fig S2c, Fig S2d, Fig S3a, Fig S3b, Fig S3c, Fig S3d, Fig S3e, Fig S3f, Fig S4a, Fig S4b, Fig S4c, Fig S4d, Fig S5a …]
